# Supplementary material for: Updated profiling of COVID-19 vaccine adverse events using VAERS case reports
Source: Front Pharmacol. 2026 Mar 26;17:1741967. doi: 10.3389/fphar.2026.1741967 (PMC13061691; doi:10.3389/fphar.2026.1741967)
Supplement: Supplementary file 1 [file Supplementaryfile5.xlsx]

## Sheet: Supplementary File 5
		Pfizer monovalent					Pfizer bivalent					Moderna monovalent					Moderna bivalent					Janssen
Subset	Detail	Case No	PRR	Percentage of cases	Xsquared	Significance	Case No	PRR	Percentage of cases	Xsquared	Significance	Case No	PRR	Percentage of cases	Xsquared	Significance	Case No	PRR	Percentage of cases	Xsquared	Significance	Case No	PRR	Percentage of cases	Xsquared	Significance
Pfizer Monovalent_Pfizer_bi_Moderna_bi_Janssen	Computerised tomogram thorax abnormal	1215	2.19052	0.27	458.389	YES	110	3.02422	0.47	141.673	YES						73	2.6978	0.42	74.502	YES	334	3.08636	0.45	415.842	YES
Pfizer_bi_Moderna_bi_Janssen	Angiogram pulmonary abnormal						70	3.6194	0.3	124.335	YES						38	2.61977	0.22	35.5823	YES	217	3.84941	0.29	391.889	YES
Pfizer Monovalent_Moderna_bi_Janssen	Dyspnoea exertional	1155	2.39329	0.25	525.915	YES											51	2.07368	0.29	26.7884	YES	252	2.52309	0.34	208.403	YES
Pfizer Monovalent_Moderna_mono_Janssen	Taste disorder	1271	2.62833	0.28	690.311	YES						1125	2.227	0.26	449.583	YES						218	2.05099	0.29	107.267	YES
Pfizer Monovalent_Pfizer_bi_Janssen	Acute kidney injury	1588	2.91266	0.35	1023.46	YES	115	2.82088	0.49	128.855	YES											272	2.17192	0.37	156.808	YES
Pfizer Monovalent_Pfizer_bi_Janssen	Deep vein thrombosis	1483	2.05883	0.33	483.307	YES	106	2.28036	0.45	72.9059	YES											639	4.99379	0.86	1687.69	YES
Pfizer_bi_Janssen	Cerebrovascular accident						148	2.11984	0.63	84.3644	YES											608	2.94487	0.82	695.427	YES
Pfizer_bi_Janssen	Computerised tomogram head abnormal						66	3.26592	0.28	97.4412	YES											224	3.81475	0.3	398.922	YES
Pfizer_bi_Janssen	Magnetic resonance imaging head abnormal						81	3.39237	0.34	128.726	YES											247	3.51625	0.33	385.752	YES
Pfizer_bi_Janssen	Ultrasound Doppler abnormal						51	2.37012	0.22	37.8901	YES											301	5.09335	0.41	813.245	YES
Pfizer Monovalent_Janssen	Cardiac disorder	944	2.66574	0.21	525.053	YES																168	2.15271	0.23	94.1203	YES
Pfizer Monovalent_Janssen	Dysmenorrhoea	1344	3.74358	0.3	1216.88	YES																211	2.25349	0.28	133.409	YES
Pfizer Monovalent_Janssen	Facial paralysis	1558	2.14354	0.34	559.701	YES																304	2.08246	0.41	156.604	YES
Pfizer Monovalent_Janssen	Fibrin D dimer increased	1126	2.54281	0.25	575.89	YES																336	3.73217	0.45	579.456	YES
Pfizer Monovalent_Janssen	Head discomfort	1926	2.46825	0.43	933.13	YES																399	2.42853	0.54	303.669	YES
Pfizer Monovalent_Janssen	Heavy menstrual bleeding	3098	4.07581	0.68	3094.89	YES																534	2.60283	0.72	475.123	YES
Pfizer Monovalent_Janssen	Menstrual disorder	1857	3.83496	0.41	1730.75	YES																277	2.15628	0.37	156.698	YES
Pfizer Monovalent_Janssen	Menstruation irregular	2366	3.52227	0.52	1992.21	YES																380	2.24086	0.51	238.078	YES
Pfizer Monovalent_Janssen	Myocardial infarction	1067	2.16415	0.24	391.382	YES																236	2.40323	0.32	174.589	YES
Pfizer Monovalent_Janssen	Pulmonary embolism	2072	2.19947	0.46	790.475	YES																698	3.90658	0.94	1297.98	YES
Pfizer Monovalent_Janssen	Thrombosis	2367	2.11754	0.52	827.542	YES																1311	6.97579	1.77	5204.48	YES
Pfizer Monovalent_Janssen	Vaginal haemorrhage	1041	2.57664	0.23	545.298	YES																183	2.08214	0.25	93.7425	YES
Janssen	Chills																					11827	2.28842	15.96	8446.89	YES
Janssen	Cold sweat																					694	2.55451	0.94	593.864	YES
Janssen	Contusion																					703	2.07896	0.95	362.8	YES
Janssen	Death																					1573	2.2858	2.12	1047.26	YES
Janssen	Disorientation																					331	2.04173	0.45	161.431	YES
Janssen	Epistaxis																					348	2.27106	0.47	225.328	YES
Janssen	Eye pain																					458	2.09059	0.62	239.271	YES
Janssen	Feeling cold																					1178	2.89456	1.59	1308.69	YES
Janssen	Feeling of body temperature change																					232	2.84447	0.31	246.499	YES
Janssen	Gait inability																					329	2.17082	0.44	189.719	YES
Janssen	Head injury																					339	2.01351	0.46	158.888	YES
Janssen	Headache																					16780	2.21126	22.64	11413.6	YES
Janssen	Heart rate decreased																					161	2.02176	0.22	75.7485	YES
Janssen	Hot flush																					482	2.37068	0.65	347.167	YES
Janssen	Hyperhidrosis																					3781	2.72609	5.1	3782.68	YES
Janssen	Impaired work ability																					777	2.09713	1.05	411.039	YES
Janssen	Loss of consciousness																					1974	2.28056	2.66	1310.44	YES
Janssen	Mechanical ventilation																					174	2.59469	0.23	152.461	YES
Janssen	Migraine																					1348	2.64623	1.82	1250.31	YES
Janssen	Muscle spasms																					1430	2.63018	1.93	1310.1	YES
Janssen	Muscle tightness																					297	2.29401	0.4	196.907	YES
Janssen	Panic attack																					162	2.18003	0.22	93.7881	YES
Janssen	Parosmia																					164	2.27495	0.22	105.88	YES
Janssen	Platelet count decreased																					328	2.09303	0.44	171.457	YES
Janssen	Pulmonary thrombosis																					186	5.37917	0.25	537.687	YES
Janssen	Seizure																					735	2.37719	0.99	534.339	YES
Janssen	Sensitive skin																					191	2.92498	0.26	213.966	YES
Janssen	Sensory disturbance																					252	2.49586	0.34	203.414	YES
Janssen	Sleep disorder																					1141	2.08034	1.54	592.34	YES
Janssen	Thirst																					211	2.32746	0.28	144.481	YES
Janssen	Ultrasound scan abnormal																					164	2.0551	0.22	80.8747	YES
Janssen	Vision blurred																					1248	2.83206	1.68	1328.93	YES
Janssen	Visual impairment																					612	2.23236	0.83	381.036	YES
Pfizer_bi_Moderna_mono_Moderna_bi	Immunisation reaction						79	2.54785	0.34	70.4964	YES	1060	2.42252	0.24	505.218	YES	144	6.50175	0.83	626.953	YES
Pfizer Monovalent_Pfizer_bi_Moderna_bi	Acute myocardial infarction	952	2.57681	0.21	498.585	YES	159	6.36867	0.67	660.443	YES						48	2.47579	0.28	39.8561	YES
Pfizer Monovalent_Pfizer_bi_Moderna_bi	Acute respiratory failure	3125	2.99391	0.69	2105.7	YES	475	6.26284	2.01	1944.71	YES						167	2.84885	0.96	193.942	YES
Pfizer Monovalent_Pfizer_bi_Moderna_bi	Anosmia	2526	3.0154	0.56	1719.06	YES	131	2.03586	0.56	66.4337	YES						104	2.18932	0.6	64.8297	YES
Pfizer Monovalent_Pfizer_bi_Moderna_bi	Atrial fibrillation	2362	2.18906	0.52	891.987	YES	225	3.18722	0.95	323.191	YES						145	2.7569	0.83	156.955	YES
Pfizer Monovalent_Pfizer_bi_Moderna_bi	Echocardiogram abnormal	1136	2.06631	0.25	373.194	YES	118	3.36653	0.5	186.089	YES						72	2.75083	0.41	76.591	YES
Pfizer Monovalent_Pfizer_bi_Moderna_bi	Throat irritation	4058	2.09826	0.9	1391.74	YES	291	2.31483	1.23	210.847	YES						208	2.23431	1.2	138.41	YES
Pfizer_bi_Moderna_bi	Brain fog						71	10.7398	0.3	542.043	YES						60	12.0998	0.35	538.021	YES
Pfizer_bi_Moderna_bi	Bronchitis						76	2.52607	0.32	66.4441	YES						72	3.25367	0.41	106.961	YES
Pfizer_bi_Moderna_bi	Chronic obstructive pulmonary disease						83	4.29734	0.35	195.929	YES						49	3.37812	0.28	77.2346	YES
Pfizer_bi_Moderna_bi	Computerised tomogram abdomen abnormal						80	4.13923	0.34	177.913	YES						45	3.09829	0.26	60.1262	YES
Pfizer_bi_Moderna_bi	Cough						2006	3.1165	8.51	2849.25	YES						1519	3.18282	8.75	2268.57	YES
Pfizer_bi_Moderna_bi	Electrocardiogram abnormal						177	2.66069	0.75	176.235	YES						126	2.55419	0.73	115.136	YES
Pfizer_bi_Moderna_bi	Nasal congestion						384	2.88871	1.63	457.881	YES						303	3.08002	1.74	413.854	YES
Pfizer_bi_Moderna_bi	Nasopharyngitis						400	3.89474	1.7	820.154	YES						350	4.61222	2.02	949.324	YES
Pfizer_bi_Moderna_bi	Oropharyngeal pain						1120	3.69968	4.75	2131.11	YES						873	3.8864	5.03	1826.15	YES
Pfizer_bi_Moderna_bi	Paranasal sinus discomfort						69	4.01131	0.29	145.497	YES						64	5.04824	0.37	194.507	YES
Pfizer_bi_Moderna_bi	Paranasal sinus hypersecretion						55	14.2382	0.23	560.329	YES						36	11.9318	0.21	314.017	YES
Pfizer_bi_Moderna_bi	Productive cough						223	4.39646	0.95	551.572	YES						141	3.70823	0.81	267.342	YES
Pfizer_bi_Moderna_bi	Respiratory symptom						57	6.16727	0.24	223.781	YES						39	5.60546	0.22	135.774	YES
Pfizer_bi_Moderna_bi	Respiratory tract congestion						893	7.51997	3.79	4618.9	YES						686	7.69381	3.95	3736.62	YES
Pfizer_bi_Moderna_bi	Rhinorrhoea						728	3.7446	3.09	1406.04	YES						586	4.06664	3.37	1312.88	YES
Pfizer_bi_Moderna_bi	Secretion discharge						74	5.19921	0.31	231.307	YES						63	5.96861	0.36	242.001	YES
Pfizer_bi_Moderna_bi	Sinus congestion						126	4.35496	0.53	305.438	YES						94	4.3623	0.54	230.941	YES
Pfizer_bi_Moderna_bi	Sinus disorder						72	5.02664	0.31	214.359	YES						44	4.08025	0.25	95.5803	YES
Pfizer_bi_Moderna_bi	Sinusitis						148	3.47669	0.63	247.926	YES						115	3.64264	0.66	210.909	YES
Pfizer_bi_Moderna_bi	Sneezing						204	3.83282	0.87	405.123	YES						176	4.47308	1.01	452.93	YES
Pfizer_bi_Moderna_bi	Upper-airway cough syndrome						101	6.98802	0.43	469.963	YES						85	7.89624	0.49	470.016	YES
Pfizer_bi_Moderna_bi	Urine analysis abnormal						74	3.09249	0.31	98.8102	YES						47	2.63648	0.27	45.0219	YES
Pfizer Monovalent_Moderna_bi	Ageusia	2943	2.639	0.65	1614.58	YES											119	2.00239	0.69	57.8073	YES
Moderna_bi	Exercise tolerance decreased																37	3.4011	0.21	58.4651	YES
Moderna_bi	Mechanical urticaria																45	4.8542	0.26	128.006	YES
Pfizer Monovalent_Moderna_mono	Vaccination site pain	8491	2.11069	1.87	2972.29	YES						10762	3.44766	2.47	9139.97	YES
Moderna_mono	Injection site pruritus											17241	3.52192	3.95	15151.6	YES
Moderna_mono	Injection site rash											9803	2.75748	2.25	5986.98	YES
Moderna_mono	Vaccination complication											4031	3.16657	0.92	3026.82	YES
Moderna_mono	Vaccination site erythema											6187	7.99647	1.42	10932.9	YES
Moderna_mono	Vaccination site induration											1261	8.13269	0.29	2239.23	YES
Moderna_mono	Vaccination site mass											916	4.10824	0.21	946.332	YES
Moderna_mono	Vaccination site pruritus											3923	11.7026	0.9	8314.66	YES
Moderna_mono	Vaccination site rash											2492	8.45	0.57	4526.9	YES
Moderna_mono	Vaccination site reaction											1323	7.20654	0.3	2185.94	YES
Moderna_mono	Vaccination site swelling											4788	4.43801	1.1	5388.74	YES
Moderna_mono	Vaccination site warmth											3189	6.91564	0.73	5142.3	YES
Pfizer Monovalent_Pfizer_bi	Hypoxia	2893	2.05229	0.64	937.96	YES	343	3.84995	1.45	689.182	YES
Pfizer Monovalent_Pfizer_bi	Troponin increased	1970	3.29594	0.43	1520.27	YES	104	2.16899	0.44	62.7143	YES
Pfizer_bi	Angina pectoris						61	2.69985	0.26	61.4849	YES
Pfizer_bi	Aphonia						49	3.81059	0.21	94.1557	YES
Pfizer_bi	Blood creatinine increased						85	2.40636	0.36	66.4771	YES
Pfizer_bi	Chronic respiratory failure						76	12.718	0.32	694.467	YES
Pfizer_bi	Hypophagia						73	2.75114	0.31	76.951	YES
Pfizer_bi	Hypotension						268	2.20579	1.14	171.451	YES
Pfizer_bi	Ischaemic stroke						63	6.65772	0.27	273.702	YES
Pfizer_bi	Neuropathy peripheral						91	2.20969	0.39	57.5029	YES
Pfizer_bi	Obstructive sleep apnoea syndrome						110	14.707	0.47	1169.05	YES
Pfizer_bi	Pleural effusion						63	2.62426	0.27	59.7329	YES
Pfizer_bi	Respiratory failure						195	5.06507	0.83	594.155	YES
Pfizer_bi	Sepsis						126	2.61579	0.53	120.307	YES
Pfizer_bi	Transient ischaemic attack						90	5.27988	0.38	288.411	YES
Pfizer Monovalent	Axillary pain	3665	2.49879	0.81	1822.48	YES
Pfizer Monovalent	Bell\'s palsy	2036	2.6547	0.45	1127.08	YES
Pfizer Monovalent	Blood pressure increased	3953	2.17879	0.87	1480.64	YES
Pfizer Monovalent	Breast pain	1281	2.68155	0.28	720.53	YES
Pfizer Monovalent	Chest discomfort	9706	2.23483	2.14	3878.24	YES
Pfizer Monovalent	Chest pain	15233	2.27381	3.36	6364.75	YES
Pfizer Monovalent	Dysgeusia	2777	2.23701	0.61	1101.36	YES
Pfizer Monovalent	Ear discomfort	1676	2.43479	0.37	790.48	YES
Pfizer Monovalent	Heart rate increased	8401	2.02099	1.85	2641.44	YES
Pfizer Monovalent	Heart rate irregular	1259	2.22025	0.28	489.624	YES
Pfizer Monovalent	Hypoacusis	1008	2.24819	0.22	402.624	YES
Pfizer Monovalent	Hypoaesthesia oral	2833	2.40866	0.63	1310.74	YES
Pfizer Monovalent	Lymph node pain	3226	2.69792	0.71	1839.57	YES
Pfizer Monovalent	Lymphadenopathy	14256	2.13109	3.15	5145.67	YES
Pfizer Monovalent	Myocarditis	2078	3.55023	0.46	1766.41	YES
Pfizer Monovalent	Palpitations	9247	2.3612	2.04	4146.54	YES
Pfizer Monovalent	Paraesthesia oral	3829	2.4931	0.85	1896.28	YES
Pfizer Monovalent	Pericarditis	1302	2.58439	0.29	686.226	YES
Pfizer Monovalent	Pharyngeal swelling	2527	2.78063	0.56	1514.34	YES
Pfizer Monovalent	Swollen tongue	2633	2.00564	0.58	804.788	YES
Pfizer Monovalent	Tinnitus	9260	2.58045	2.04	4920.67	YES
