# Supplementary material for: Updated profiling of COVID-19 vaccine adverse events using VAERS case reports
Source: Front Pharmacol. 2026 Mar 26;17:1741967. doi: 10.3389/fphar.2026.1741967 (PMC13061691; doi:10.3389/fphar.2026.1741967)
Supplement: Supplementary file 2 [file Supplementaryfile1.xlsx]

## Sheet: PFIZER-BIONTECH (non-trimmed)
AE	Case No	PRR	Percentage of cases	Xsquared	Significance
Acute kidney injury	744	3.94752	0.23	771.156	YES
Acute respiratory failure	840	3.67623	0.26	800.076	YES
Ageusia	2381	3.26016	0.74	1942.76	YES
Anosmia	2007	3.91733	0.62	2068.3	YES
Anticoagulant therapy	969	2.73764	0.3	601.059	YES
Anxiety	4279	2.21466	1.32	1762.76	YES
Atrial fibrillation	1251	2.50133	0.39	659.476	YES
Axillary pain	3002	2.6782	0.93	1800.82	YES
Bell\'s palsy	1728	3.35603	0.53	1465.76	YES
Blood pressure increased	3327	2.49494	1.03	1753.15	YES
Blood pressure measurement	2219	4.20079	0.69	2473.49	YES
Blood test	7909	2.42421	2.45	3971.78	YES
Body temperature	5655	3.64955	1.75	5382.19	YES
Breast pain	1017	2.95379	0.31	714.64	YES
Cerebrovascular accident	1391	2.11414	0.43	510.824	YES
Chest discomfort	8180	2.593	2.53	4671.86	YES
Chest pain	11968	2.51981	3.7	6522.94	YES
Chest X-ray	3132	2.37909	0.97	1501.46	YES
Computerised tomogram	3845	2.25732	1.19	1651.32	YES
Computerised tomogram thorax	712	2.86349	0.22	475.51	YES
Computerised tomogram thorax abnormal	674	2.54779	0.21	367.033	YES
COVID-19	17749	4.74761	5.49	22847.1	YES
COVID-19 pneumonia	1412	4.06418	0.44	1515.61	YES
Deafness	809	2.03292	0.25	268.795	YES
Deep vein thrombosis	943	2.15171	0.29	360.596	YES
Dysgeusia	2390	2.52477	0.74	1285.95	YES
Dysmenorrhoea	1090	4.25264	0.34	1228.41	YES
Ear discomfort	1362	2.999	0.42	980.909	YES
Echocardiogram	2314	3.0671	0.72	1727.85	YES
Echocardiogram abnormal	682	2.25608	0.21	290.116	YES
Echocardiogram normal	984	2.34871	0.3	456.979	YES
Electrocardiogram	5863	2.83343	1.81	3888.81	YES
Electrocardiogram abnormal	1394	2.21722	0.43	572.168	YES
Electrocardiogram normal	2807	2.15077	0.87	1077.71	YES
Exposure to SARS-CoV-2	1048	6.3222	0.32	1679.66	YES
Facial paralysis	1333	2.60902	0.41	760.398	YES
Fibrin D dimer	776	2.74212	0.24	482.295	YES
Fibrin D dimer increased	725	2.75239	0.22	453.364	YES
Flushing	4879	2.31876	1.51	2224.57	YES
Gait inability	1011	2.10385	0.31	366.401	YES
Head discomfort	1531	2.83288	0.47	1007.43	YES
Heart rate	2077	4.3843	0.64	2421.75	YES
Heart rate increased	6946	2.27406	2.15	3049.09	YES
Heart rate irregular	943	2.63461	0.29	546.801	YES
Heavy menstrual bleeding	2508	4.76839	0.78	3181.07	YES
Hot flush	1792	2.15988	0.55	693.271	YES
Hypoacusis	781	2.4991	0.24	410.265	YES
Hypoaesthesia oral	2604	2.79356	0.81	1677.91	YES
Illness	2271	2.15482	0.7	874.77	YES
Immunisation	2627	27.141	0.81	7610.81	YES
Incorrect product formulation administered	663	4.07642	0.21	712.384	YES
Interchange of vaccine products	5701	5.72384	1.76	8519.3	YES
Intermenstrual bleeding	780	5.29477	0.24	1084.4	YES
Investigation	974	45.7528	0.3	3046.45	YES
Loss of personal independence in daily activities	2232	2.10986	0.69	817.456	YES
Lymph node pain	2702	3.02392	0.84	1976.12	YES
Lymphadenopathy	11810	2.28863	3.65	5302.34	YES
Magnetic resonance imaging	2666	3.12042	0.82	2043.61	YES
Magnetic resonance imaging head	844	3.21803	0.26	673.665	YES
Menstrual disorder	1436	4.18108	0.44	1590.33	YES
Menstruation irregular	1875	4.0526	0.58	2007.96	YES
Metabolic function test	2745	2.16155	0.85	1066.22	YES
Migraine	4132	2.03912	1.28	1395.79	YES
Muscle tightness	1050	2.00499	0.32	336.939	YES
Myocardial infarction	740	2.35294	0.23	344.553	YES
Myocarditis	1542	4.09078	0.48	1667.65	YES
Nervousness	1212	2.04695	0.38	410.577	YES
Off label use	1204	4.43235	0.37	1417.35	YES
Oropharyngeal discomfort	781	3.40533	0.24	673.892	YES
Oropharyngeal pain	6060	2.07239	1.88	2140.43	YES
Oxygen saturation decreased	942	2.10046	0.29	339.949	YES
Palpitations	7385	2.66576	2.29	4426.58	YES
Panic attack	672	2.63935	0.21	390.404	YES
Paraesthesia oral	3627	2.94427	1.12	2549.29	YES
Parosmia	704	3.19206	0.22	555.085	YES
Pericarditis	975	2.92588	0.3	674.85	YES
Pharyngeal swelling	2313	3.49136	0.72	2070.27	YES
Product preparation error	739	3.43475	0.23	644.889	YES
Product preparation issue	3341	13.1368	1.03	7941.88	YES
Pulmonary embolism	1339	2.30453	0.41	598.148	YES
Respiratory tract congestion	1916	2.33167	0.59	878.731	YES
SARS-CoV-2 antibody test	961	5.17685	0.3	1310.75	YES
SARS-CoV-2 test	10910	8.33946	3.38	21151.2	YES
SARS-CoV-2 test negative	4496	3.38382	1.39	3874.03	YES
SARS-CoV-2 test positive	13160	4.62801	4.07	16435.8	YES
Seizure	2373	2.10056	0.73	860.073	YES
Swollen tongue	2421	2.37851	0.75	1158.38	YES
Taste disorder	1001	2.97853	0.31	712.572	YES
Throat irritation	3323	2.5713	1.03	1853.36	YES
Throat tightness	3708	2.27825	1.15	1624.47	YES
Thrombosis	1737	2.37837	0.54	829.743	YES
Tinnitus	6933	2.92309	2.15	4843.31	YES
Troponin	1025	3.25035	0.32	830.338	YES
Troponin increased	1411	4.32264	0.44	1619.12	YES
Ultrasound Doppler	673	2.12457	0.21	249.307	YES
Vaccination site pain	6436	2.23129	1.99	2707.12	YES
Vaccine breakthrough infection	1143	3.7494	0.35	1116.33	YES
Vaginal haemorrhage	870	2.95285	0.27	610.707	YES
Vertigo	3859	2.12928	1.19	1449.84	YES

## Sheet: MODERNA (non-trimmed)
AE	Case No	PRR	Percentage of cases	Xsquared	Significance
Ageusia	1866	2.08013	0.57	653.717	YES
Anticoagulant therapy	839	2.09741	0.25	298.926	YES
Atrial fibrillation	1145	2.11001	0.35	414.494	YES
Bell\'s palsy	1384	2.2077	0.42	557.483	YES
Chills	44223	2.01695	13.44	15572.2	YES
Expired product administered	9136	3.15693	2.78	7114.51	YES
Fatigue	47860	2.00019	14.54	16619.5	YES
Illness	2491	2.45489	0.76	1257.79	YES
Impaired work ability	2714	2.08959	0.82	963.379	YES
Inappropriate schedule of product administration	4727	2.81182	1.44	3058.2	YES
Injection site pruritus	16757	4.23366	5.09	18952.5	YES
Injection site rash	9455	3.18469	2.87	7459.47	YES
Limb discomfort	2380	2.17431	0.72	928.098	YES
Maternal exposure during pregnancy	810	3.3353	0.25	671.912	YES
Peripheral swelling	10143	2.257	3.08	4364.3	YES
Pharyngeal swelling	1810	2.19622	0.55	721.314	YES
Poor quality product administered	1580	7.89394	0.48	2890.36	YES
Product administered to patient of inappropriate age	6386	3.42893	1.94	5551.54	YES
Product dose omission issue	2243	46.7952	0.68	6895.35	YES
Product temperature excursion issue	929	6.59371	0.28	1511.08	YES
Rash pruritic	5336	2.07717	1.62	1876.28	YES
SARS-CoV-2 test negative	3490	2.11251	1.06	1274.22	YES
Taste disorder	940	2.59905	0.29	526.544	YES
Vaccination complication	3481	3.0514	1.06	2556.42	YES
Vaccination site erythema	5670	11.3149	1.72	12497	YES
Vaccination site induration	1205	10.4749	0.37	2554.17	YES
Vaccination site mass	838	5.07869	0.25	1107.85	YES
Vaccination site pain	9006	4.08349	2.74	9699.82	YES
Vaccination site pruritus	3716	15.6955	1.13	9221.87	YES
Vaccination site rash	2350	10.8294	0.71	5064.7	YES
Vaccination site reaction	1160	8.68073	0.35	2238.13	YES
Vaccination site swelling	4312	5.54274	1.31	6177.97	YES
Vaccination site warmth	3011	8.62308	0.92	5803.17	YES

## Sheet: JANSSEN (non-trimmed)
AE	Case No	PRR	Percentage of cases	Xsquared	Significance
Acute kidney injury	137	2.36417	0.21	96.1559	YES
Acute respiratory failure	204	3.10506	0.32	253.388	YES
Adverse drug reaction	197	5.07142	0.31	519.911	YES
Adverse event	271	4.21853	0.43	555.937	YES
Ageusia	439	2.1326	0.69	240.401	YES
Angiogram	176	2.92443	0.28	195.09	YES
Angiogram pulmonary abnormal	167	5.74115	0.26	514.577	YES
Anosmia	344	2.17562	0.54	198.208	YES
Antibody test	184	5.5512	0.29	544.445	YES
Anticoagulant therapy	331	3.85141	0.52	592.752	YES
Blood glucose	158	2.31493	0.25	105.625	YES
Blood pressure measurement	434	2.61082	0.68	385.015	YES
Blood test	1865	2.33239	2.93	1299.06	YES
Body temperature	1515	3.4617	2.38	2305.91	YES
Cerebrovascular accident	439	2.94456	0.69	496.492	YES
Chest X-ray	719	2.23656	1.13	447.283	YES
Chills	11387	2.30588	17.86	8298.43	YES
Cold sweat	659	2.50113	1.03	533.894	YES
Computerised tomogram	1108	2.78119	1.74	1127.66	YES
Computerised tomogram head	335	2.62322	0.53	299.669	YES
Computerised tomogram head abnormal	180	4.99113	0.28	464.891	YES
Computerised tomogram head normal	147	2.06811	0.23	73.1729	YES
Computerised tomogram thorax	188	2.94532	0.29	211.394	YES
Computerised tomogram thorax abnormal	237	3.79707	0.37	414.225	YES
Contusion	644	2.03384	1.01	310.339	YES
COVID-19	2867	2.24157	4.5	1826.23	YES
COVID-19 pneumonia	385	3.75136	0.6	662.172	YES
Death	919	2.02417	1.44	438.269	YES
Deep vein thrombosis	524	5.85483	0.82	1663.81	YES
Disorientation	308	2.07924	0.48	156.949	YES
Dysmenorrhoea	173	2.08486	0.27	88.2708	YES
Dyspnoea exertional	173	2.87024	0.27	184.892	YES
Electrocardiogram	1173	2.14756	1.84	659.984	YES
Endotracheal intubation	171	2.0883	0.27	87.6349	YES
Epistaxis	309	2.17433	0.48	177.605	YES
Eye pain	425	2.1104	0.67	226.2	YES
Facial paralysis	274	2.10203	0.43	143.721	YES
Fatigue	10913	2.0061	17.12	5537.38	YES
Feeling abnormal	2474	2.10795	3.88	1339.19	YES
Feeling cold	1125	2.97002	1.76	1301.32	YES
Feeling of body temperature change	217	2.87064	0.34	232.479	YES
Fibrin D dimer	354	5.47172	0.56	1032.9	YES
Fibrin D dimer increased	268	4.24413	0.42	554.614	YES
Gait inability	263	2.36315	0.41	185.745	YES
Head discomfort	362	2.58374	0.57	313.644	YES
Head injury	310	2.06792	0.49	155.598	YES
Headache	15890	2.23802	24.93	11186.7	YES
Heart rate	320	2.04864	0.5	156.493	YES
Heart rate decreased	144	2.01814	0.23	66.8395	YES
Heavy menstrual bleeding	444	2.48618	0.7	353.953	YES
Hot flush	462	2.38259	0.72	334.12	YES
Hyperhidrosis	3612	2.71209	5.67	3552.46	YES
Hypoxia	291	2.12046	0.46	156.386	YES
Impaired work ability	656	2.20374	1.03	392.736	YES
Laboratory test	943	2.13911	1.48	523.907	YES
Loss of consciousness	1831	2.2568	2.87	1176.58	YES
Lung opacity	145	3.11796	0.23	180.856	YES
Magnetic resonance imaging	647	2.8218	1.02	675.18	YES
Magnetic resonance imaging head	238	3.41184	0.37	349.395	YES
Magnetic resonance imaging head abnormal	207	4.73429	0.32	498.669	YES
Magnetic resonance imaging head normal	145	3.3267	0.23	202.929	YES
Magnetic resonance imaging normal	149	2.81972	0.23	153.504	YES
Menstrual disorder	231	2.09796	0.36	120.321	YES
Menstruation irregular	316	2.17338	0.5	181.456	YES
Migraine	1239	2.70886	1.94	1196.48	YES
Muscle spasms	1298	2.61691	2.04	1166.74	YES
Muscle tightness	272	2.27444	0.43	175.129	YES
Myocardial infarction	162	2.10747	0.25	85.0687	YES
Night sweats	314	2.03578	0.49	150.813	YES
Off label use	370	4.53116	0.58	842.043	YES
Oxygen saturation	161	3.07601	0.25	196.109	YES
Panic attack	139	2.13197	0.22	75.1468	YES
Parosmia	138	2.25375	0.22	86.1832	YES
Platelet count	168	5.73062	0.26	516.529	YES
Platelet count normal	236	2.78893	0.37	238.943	YES
Poor quality product administered	480	5.88483	0.75	1532.91	YES
Product administered to patient of inappropriate age	1112	2.08727	1.74	579.106	YES
Pulmonary embolism	584	4.57139	0.92	1348.44	YES
Pulmonary thrombosis	139	5.76318	0.22	429.599	YES
SARS-CoV-2 antibody test	231	3.66083	0.36	380.891	YES
SARS-CoV-2 test positive	2376	2.50521	3.73	1958.17	YES
Seizure	650	2.49985	1.02	525.95	YES
Sensitive skin	179	3.27444	0.28	244.222	YES
Sensory disturbance	224	2.59675	0.35	195.444	YES
Sinus congestion	133	2.10927	0.21	69.7995	YES
Sleep disorder	1061	2.23182	1.66	658.744	YES
Suspected COVID-19	453	15.5004	0.71	3594.26	YES
Taste disorder	197	2.17347	0.31	112.613	YES
Therapy non-responder	300	40.368	0.47	4041.67	YES
Thirst	200	2.3259	0.31	135.618	YES
Thrombosis	1004	6.66092	1.58	3711.5	YES
Ultrasound Doppler	309	4.57931	0.48	712.948	YES
Ultrasound Doppler abnormal	243	5.59264	0.38	727.03	YES
Ultrasound scan	620	3.15586	0.97	798.966	YES
Ultrasound scan abnormal	153	2.11989	0.24	81.5719	YES
Unresponsive to stimuli	632	2.01891	0.99	298.152	YES
Vaccination failure	596	2.46692	0.94	467.83	YES
Vaccine breakthrough infection	271	3.05443	0.43	327.312	YES
Vision blurred	1136	2.80588	1.78	1176.98	YES
Visual impairment	519	2.26309	0.81	331.72	YES
Vital signs measurement	287	5.23262	0.45	790.58	YES

## Sheet: PFIZER-BIONTECH (trimmed)
AE	Case No	PRR	Percentage of cases	Xsquared	Significance
Acute kidney injury	744	3.94752	0.23	771.156	YES
Acute respiratory failure	840	3.67623	0.26	800.076	YES
Ageusia	2381	3.26016	0.74	1942.76	YES
Anosmia	2007	3.91733	0.62	2068.3	YES
Anxiety	4279	2.21466	1.32	1762.76	YES
Atrial fibrillation	1251	2.50133	0.39	659.476	YES
Axillary pain	3002	2.6782	0.93	1800.82	YES
Bell\'s palsy	1728	3.35603	0.53	1465.76	YES
Blood pressure increased	3327	2.49494	1.03	1753.15	YES
Breast pain	1017	2.95379	0.31	714.64	YES
Cerebrovascular accident	1391	2.11414	0.43	510.824	YES
Chest discomfort	8180	2.593	2.53	4671.86	YES
Chest pain	11968	2.51981	3.7	6522.94	YES
Computerised tomogram thorax abnormal	674	2.54779	0.21	367.033	YES
Deafness	809	2.03292	0.25	268.795	YES
Deep vein thrombosis	943	2.15171	0.29	360.596	YES
Dysgeusia	2390	2.52477	0.74	1285.95	YES
Dysmenorrhoea	1090	4.25264	0.34	1228.41	YES
Ear discomfort	1362	2.999	0.42	980.909	YES
Echocardiogram abnormal	682	2.25608	0.21	290.116	YES
Electrocardiogram abnormal	1394	2.21722	0.43	572.168	YES
Facial paralysis	1333	2.60902	0.41	760.398	YES
Fibrin D dimer increased	725	2.75239	0.22	453.364	YES
Flushing	4879	2.31876	1.51	2224.57	YES
Gait inability	1011	2.10385	0.31	366.401	YES
Head discomfort	1531	2.83288	0.47	1007.43	YES
Heart rate increased	6946	2.27406	2.15	3049.09	YES
Heart rate irregular	943	2.63461	0.29	546.801	YES
Heavy menstrual bleeding	2508	4.76839	0.78	3181.07	YES
Hot flush	1792	2.15988	0.55	693.271	YES
Hypoacusis	781	2.4991	0.24	410.265	YES
Hypoaesthesia oral	2604	2.79356	0.81	1677.91	YES
Intermenstrual bleeding	780	5.29477	0.24	1084.4	YES
Lymph node pain	2702	3.02392	0.84	1976.12	YES
Lymphadenopathy	11810	2.28863	3.65	5302.34	YES
Menstrual disorder	1436	4.18108	0.44	1590.33	YES
Menstruation irregular	1875	4.0526	0.58	2007.96	YES
Migraine	4132	2.03912	1.28	1395.79	YES
Muscle tightness	1050	2.00499	0.32	336.939	YES
Myocardial infarction	740	2.35294	0.23	344.553	YES
Myocarditis	1542	4.09078	0.48	1667.65	YES
Nervousness	1212	2.04695	0.38	410.577	YES
Oropharyngeal discomfort	781	3.40533	0.24	673.892	YES
Oropharyngeal pain	6060	2.07239	1.88	2140.43	YES
Oxygen saturation decreased	942	2.10046	0.29	339.949	YES
Palpitations	7385	2.66576	2.29	4426.58	YES
Panic attack	672	2.63935	0.21	390.404	YES
Paraesthesia oral	3627	2.94427	1.12	2549.29	YES
Parosmia	704	3.19206	0.22	555.085	YES
Pericarditis	975	2.92588	0.3	674.85	YES
Pharyngeal swelling	2313	3.49136	0.72	2070.27	YES
Pulmonary embolism	1339	2.30453	0.41	598.148	YES
Respiratory tract congestion	1916	2.33167	0.59	878.731	YES
Seizure	2373	2.10056	0.73	860.073	YES
Swollen tongue	2421	2.37851	0.75	1158.38	YES
Taste disorder	1001	2.97853	0.31	712.572	YES
Throat irritation	3323	2.5713	1.03	1853.36	YES
Throat tightness	3708	2.27825	1.15	1624.47	YES
Thrombosis	1737	2.37837	0.54	829.743	YES
Tinnitus	6933	2.92309	2.15	4843.31	YES
Troponin increased	1411	4.32264	0.44	1619.12	YES
Vaccination site pain	6436	2.23129	1.99	2707.12	YES
Vaginal haemorrhage	870	2.95285	0.27	610.707	YES
Vertigo	3859	2.12928	1.19	1449.84	YES

## Sheet: MODERNA (trimmed)
AE	Case No	PRR	Percentage of cases	Xsquared	Significance
Ageusia	1866	2.08013	0.57	653.717	YES
Atrial fibrillation	1145	2.11001	0.35	414.494	YES
Bell\'s palsy	1384	2.2077	0.42	557.483	YES
Chills	44223	2.01695	13.44	15572.2	YES
Fatigue	47860	2.00019	14.54	16619.5	YES
Impaired work ability	2714	2.08959	0.82	963.379	YES
Injection site pruritus	16757	4.23366	5.09	18952.5	YES
Injection site rash	9455	3.18469	2.87	7459.47	YES
Limb discomfort	2380	2.17431	0.72	928.098	YES
Peripheral swelling	10143	2.257	3.08	4364.3	YES
Pharyngeal swelling	1810	2.19622	0.55	721.314	YES
Rash pruritic	5336	2.07717	1.62	1876.28	YES
Taste disorder	940	2.59905	0.29	526.544	YES
Vaccination complication	3481	3.0514	1.06	2556.42	YES
Vaccination site erythema	5670	11.3149	1.72	12497	YES
Vaccination site induration	1205	10.4749	0.37	2554.17	YES
Vaccination site mass	838	5.07869	0.25	1107.85	YES
Vaccination site pain	9006	4.08349	2.74	9699.82	YES
Vaccination site pruritus	3716	15.6955	1.13	9221.87	YES
Vaccination site rash	2350	10.8294	0.71	5064.7	YES
Vaccination site reaction	1160	8.68073	0.35	2238.13	YES
Vaccination site swelling	4312	5.54274	1.31	6177.97	YES
Vaccination site warmth	3011	8.62308	0.92	5803.17	YES

## Sheet: JANSSEN (trimmed)
AE	Case No	PRR	Percentage of cases	Xsquared	Significance
Acute kidney injury	137	2.36417	0.21	96.1559	YES
Acute respiratory failure	204	3.10506	0.32	253.388	YES
Ageusia	439	2.1326	0.69	240.401	YES
Angiogram pulmonary abnormal	167	5.74115	0.26	514.577	YES
Anosmia	344	2.17562	0.54	198.208	YES
Cerebrovascular accident	439	2.94456	0.69	496.492	YES
Chills	11387	2.30588	17.86	8298.43	YES
Cold sweat	659	2.50113	1.03	533.894	YES
Computerised tomogram head abnormal	180	4.99113	0.28	464.891	YES
Computerised tomogram thorax abnormal	237	3.79707	0.37	414.225	YES
Contusion	644	2.03384	1.01	310.339	YES
Death	919	2.02417	1.44	438.269	YES
Deep vein thrombosis	524	5.85483	0.82	1663.81	YES
Disorientation	308	2.07924	0.48	156.949	YES
Dysmenorrhoea	173	2.08486	0.27	88.2708	YES
Dyspnoea exertional	173	2.87024	0.27	184.892	YES
Epistaxis	309	2.17433	0.48	177.605	YES
Eye pain	425	2.1104	0.67	226.2	YES
Facial paralysis	274	2.10203	0.43	143.721	YES
Fatigue	10913	2.0061	17.12	5537.38	YES
Feeling abnormal	2474	2.10795	3.88	1339.19	YES
Feeling cold	1125	2.97002	1.76	1301.32	YES
Feeling of body temperature change	217	2.87064	0.34	232.479	YES
Fibrin D dimer increased	268	4.24413	0.42	554.614	YES
Gait inability	263	2.36315	0.41	185.745	YES
Head discomfort	362	2.58374	0.57	313.644	YES
Head injury	310	2.06792	0.49	155.598	YES
Headache	15890	2.23802	24.93	11186.7	YES
Heart rate decreased	144	2.01814	0.23	66.8395	YES
Heavy menstrual bleeding	444	2.48618	0.7	353.953	YES
Hot flush	462	2.38259	0.72	334.12	YES
Hyperhidrosis	3612	2.71209	5.67	3552.46	YES
Hypoxia	291	2.12046	0.46	156.386	YES
Impaired work ability	656	2.20374	1.03	392.736	YES
Loss of consciousness	1831	2.2568	2.87	1176.58	YES
Magnetic resonance imaging head abnormal	207	4.73429	0.32	498.669	YES
Menstrual disorder	231	2.09796	0.36	120.321	YES
Menstruation irregular	316	2.17338	0.5	181.456	YES
Migraine	1239	2.70886	1.94	1196.48	YES
Muscle spasms	1298	2.61691	2.04	1166.74	YES
Muscle tightness	272	2.27444	0.43	175.129	YES
Myocardial infarction	162	2.10747	0.25	85.0687	YES
Night sweats	314	2.03578	0.49	150.813	YES
Panic attack	139	2.13197	0.22	75.1468	YES
Parosmia	138	2.25375	0.22	86.1832	YES
Pulmonary embolism	584	4.57139	0.92	1348.44	YES
Pulmonary thrombosis	139	5.76318	0.22	429.599	YES
Seizure	650	2.49985	1.02	525.95	YES
Sensitive skin	179	3.27444	0.28	244.222	YES
Sensory disturbance	224	2.59675	0.35	195.444	YES
Sinus congestion	133	2.10927	0.21	69.7995	YES
Sleep disorder	1061	2.23182	1.66	658.744	YES
Taste disorder	197	2.17347	0.31	112.613	YES
Thirst	200	2.3259	0.31	135.618	YES
Thrombosis	1004	6.66092	1.58	3711.5	YES
Ultrasound Doppler abnormal	243	5.59264	0.38	727.03	YES
Ultrasound scan abnormal	153	2.11989	0.24	81.5719	YES
Unresponsive to stimuli	632	2.01891	0.99	298.152	YES
Vision blurred	1136	2.80588	1.78	1176.98	YES
Visual impairment	519	2.26309	0.81	331.72	YES

## Sheet: Trimmed AE terms
AE term	Exclusion category
Dose administered	Administrative
Expired product administered	Administrative
Medication error	Administrative
Medication error due to wrong dose	Administrative
Multiple drug overdose	Administrative
Product administered	Administrative
Product contamination	Administrative
Product dose omission issue	Administrative
Product temperature excursion issue	Administrative
Vaccination failure	Not Relevant
Vaccine breakthrough infection	Not Relevant
Angiogram	Test
Antibody test	Test
Blood glucose	Test
Blood pressure measurement	Test
Blood test	Test
Body temperature	Test
Cardiac stress test	Test
Chest X-ray	Test
Computerised tomogram	Test
Computerised tomogram head	Test
Computerised tomogram thorax	Test
Computerised tomogram thorax abnormal	Test
Coronavirus test	Test
Creatinine	Test
Cystatin C	Test
Diagnostic procedure	Test
Ejection fraction	Test
Electrocardiogram	Test
Glomerular filtration rate decreased	Test
Hypoglycaemia	Test
Imaging procedure	Test
International normalised ratio	Test
Laboratory test	Test
Monitoring	Test
Oxygen saturation	Test
Partial thromboplastin time	Test
Physical examination	Test
Pregnancy test	Test
Proteinuria	Test
Prothrombin time	Test
Radiography	Test
Renal function test	Test
Screening	Test
Tachycardia	Test
Test result abnormal	Test
Ultrasound Doppler	Test
Ultrasound scan	Test
Vital signs measurement	Test
Adverse drug reaction	Too Broad
Adverse event	Too Broad
Drug interaction	Too Broad
Anticoagulant therapy	Treatment
Medical procedure	Treatment
Therapeutic procedure	Treatment
