# Supplementary material for: Updated profiling of COVID-19 vaccine adverse events using VAERS case reports
Source: Front Pharmacol. 2026 Mar 26;17:1741967. doi: 10.3389/fphar.2026.1741967 (PMC13061691; doi:10.3389/fphar.2026.1741967)
Supplement: Supplementary file 5 [file Supplementaryfile2.xlsx]

## Sheet: PFIZER-BIONTECH (non-trimmed)
AE	Case No	PRR	Percentage of cases	Xsquared	Significance
Acute kidney injury	1588	2.91266	0.35	1023.46	YES
Acute myocardial infarction	952	2.57681	0.21	498.585	YES
Acute respiratory failure	3125	2.99391	0.69	2105.7	YES
Ageusia	2943	2.639	0.65	1614.58	YES
Anosmia	2526	3.0154	0.56	1719.06	YES
Anticoagulant therapy	1939	2.18376	0.43	727.661	YES
Atrial fibrillation	2362	2.18906	0.52	891.987	YES
Axillary pain	3665	2.49879	0.81	1822.48	YES
Bell\'s palsy	2036	2.6547	0.45	1127.08	YES
Blood pressure increased	3953	2.17879	0.87	1480.64	YES
Blood pressure measurement	2954	3.85822	0.65	2776.28	YES
Blood test	10903	2.24693	2.41	4415.17	YES
Body temperature	7021	3.32687	1.55	5519.66	YES
Breast pain	1281	2.68155	0.28	720.53	YES
Cardiac disorder	944	2.66574	0.21	525.053	YES
Cardiac stress test	940	2.53538	0.21	477.878	YES
Chest discomfort	9706	2.23483	2.14	3878.24	YES
Chest pain	15233	2.27381	3.36	6364.75	YES
Chest X-ray	4029	2.12775	0.89	1428.53	YES
Computerised tomogram	5169	2.07976	1.14	1737.89	YES
Computerised tomogram thorax abnormal	1215	2.19052	0.27	458.389	YES
COVID-19	46188	3.16988	10.2	35484.2	YES
COVID-19 pneumonia	3284	3.31614	0.72	2559.77	YES
Deep vein thrombosis	1483	2.05883	0.33	483.307	YES
Dysgeusia	2777	2.23701	0.61	1101.36	YES
Dysmenorrhoea	1344	3.74358	0.3	1216.88	YES
Dyspnoea exertional	1155	2.39329	0.25	525.915	YES
Ear discomfort	1676	2.43479	0.37	790.48	YES
Echocardiogram	3490	2.78358	0.77	2097.87	YES
Echocardiogram abnormal	1136	2.06631	0.25	373.194	YES
Echocardiogram normal	1403	2.16321	0.31	514.623	YES
Electrocardiogram	7585	2.5188	1.67	3847.97	YES
Exposure to SARS-CoV-2	1849	3.30249	0.41	1430.46	YES
Facial paralysis	1558	2.14354	0.34	559.701	YES
Fibrin D dimer	1162	2.48677	0.26	570.097	YES
Fibrin D dimer increased	1126	2.54281	0.25	575.89	YES
Head discomfort	1926	2.46825	0.43	933.13	YES
Heart rate	2657	3.9574	0.59	2568.67	YES
Heart rate increased	8401	2.02099	1.85	2641.44	YES
Heart rate irregular	1259	2.22025	0.28	489.624	YES
Heavy menstrual bleeding	3098	4.07581	0.68	3094.89	YES
Hypoacusis	1008	2.24819	0.22	402.624	YES
Hypoaesthesia oral	2833	2.40866	0.63	1310.74	YES
Hypoxia	2893	2.05229	0.64	937.96	YES
Illness	3901	2.10956	0.86	1354.95	YES
Immunisation	3779	28.8288	0.83	9779.43	YES
Incorrect product formulation administered	4607	3.14314	1.02	3339.77	YES
Interchange of vaccine products	7683	4.88628	1.7	9217.83	YES
Investigation	1948	41.486	0.43	5300.15	YES
Lung opacity	1128	2.86126	0.25	706.156	YES
Lymph node pain	3226	2.69792	0.71	1839.57	YES
Lymphadenopathy	14256	2.13109	3.15	5145.67	YES
Magnetic resonance imaging	4108	2.78473	0.91	2473	YES
Magnetic resonance imaging head	1280	2.89698	0.28	817.492	YES
Menstrual disorder	1857	3.83496	0.41	1730.75	YES
Menstruation irregular	2366	3.52227	0.52	1992.21	YES
Myocardial infarction	1067	2.16415	0.24	391.382	YES
Myocarditis	2078	3.55023	0.46	1766.41	YES
Off label use	1701	3.68397	0.38	1511.96	YES
Palpitations	9247	2.3612	2.04	4146.54	YES
Paraesthesia oral	3829	2.4931	0.85	1896.28	YES
Pericarditis	1302	2.58439	0.29	686.226	YES
Pharyngeal swelling	2527	2.78063	0.56	1514.34	YES
Product preparation error	1548	2.27035	0.34	632.541	YES
Product preparation issue	5249	6.51447	1.16	7873.26	YES
Pulmonary embolism	2072	2.19947	0.46	790.475	YES
SARS-CoV-2 antibody test	1364	4.52218	0.3	1512.11	YES
SARS-CoV-2 test	21333	5.80862	4.71	29869.6	YES
SARS-CoV-2 test negative	5723	2.40654	1.26	2653.81	YES
SARS-CoV-2 test positive	28193	2.8046	6.22	17663.7	YES
Suspected COVID-19	1751	3.93972	0.39	1682.3	YES
Swollen tongue	2633	2.00564	0.58	804.788	YES
Taste disorder	1271	2.62833	0.28	690.311	YES
Throat irritation	4058	2.09826	0.9	1391.74	YES
Thrombosis	2367	2.11754	0.52	827.542	YES
Tinnitus	9260	2.58045	2.04	4920.67	YES
Troponin	1373	2.73772	0.3	800.169	YES
Troponin increased	1970	3.29594	0.43	1520.27	YES
Vaccination failure	5657	2.07617	1.25	1895.27	YES
Vaccination site pain	8491	2.11069	1.87	2972.29	YES
Vaccine breakthrough infection	4093	2.80557	0.9	2494.14	YES
Vaginal haemorrhage	1041	2.57664	0.23	545.298	YES
Weight	1142	12.7353	0.25	2395.49	YES

## Sheet: MODERNA (non-trimmed)
AE	Case No	PRR	Percentage of cases	Xsquared	Significance
Expired product administered	24891	2.75279	5.71	15438.2	YES
Immunisation reaction	1060	2.42252	0.24	505.218	YES
Injection site pruritus	17241	3.52192	3.95	15151.6	YES
Injection site rash	9803	2.75748	2.25	5986.98	YES
Maternal exposure during pregnancy	926	3.09758	0.21	670.161	YES
Poor quality product administered	6012	8.39622	1.38	10916	YES
Product dose omission issue	2788	25.6138	0.64	7382.79	YES
Product temperature excursion issue	5099	18.1889	1.17	12510.5	YES
Taste disorder	1125	2.227	0.26	449.583	YES
Vaccination complication	4031	3.16657	0.92	3026.82	YES
Vaccination site erythema	6187	7.99647	1.42	10932.9	YES
Vaccination site induration	1261	8.13269	0.29	2239.23	YES
Vaccination site mass	916	4.10824	0.21	946.332	YES
Vaccination site pain	10762	3.44766	2.47	9139.97	YES
Vaccination site pruritus	3923	11.7026	0.9	8314.66	YES
Vaccination site rash	2492	8.45	0.57	4526.9	YES
Vaccination site reaction	1323	7.20654	0.3	2185.94	YES
Vaccination site swelling	4788	4.43801	1.1	5388.74	YES
Vaccination site warmth	3189	6.91564	0.73	5142.3	YES
Vaccine breakthrough infection	3320	2.0404	0.76	1082.92	YES

## Sheet: JANSSEN (non-trimmed)
AE	Case No	PRR	Percentage of cases	Xsquared	Significance
Acute kidney injury	272	2.17192	0.37	156.808	YES
Adverse drug reaction	270	6.66183	0.36	1011.72	YES
Adverse event	424	6.0432	0.57	1421.27	YES
Angiogram	215	2.93128	0.29	242.108	YES
Angiogram pulmonary abnormal	217	3.84941	0.29	391.889	YES
Antibody test	217	4.42896	0.29	483.24	YES
Anticoagulant therapy	529	3.05384	0.71	647.537	YES
Blood glucose	175	2.14012	0.24	96.5666	YES
Blood pressure measurement	501	2.48979	0.68	404.164	YES
Blood test	2163	2.18482	2.92	1290.11	YES
Body temperature	1615	3.24404	2.18	2221.1	YES
Cardiac disorder	168	2.15271	0.23	94.1203	YES
Cerebrovascular accident	608	2.94487	0.82	695.427	YES
Chest X-ray	805	2.12675	1.09	442.502	YES
Chills	11827	2.28842	15.96	8446.89	YES
Cold sweat	694	2.55451	0.94	593.864	YES
Computerised tomogram	1280	2.6531	1.73	1193.22	YES
Computerised tomogram head	371	2.59355	0.5	326.814	YES
Computerised tomogram head abnormal	224	3.81475	0.3	398.922	YES
Computerised tomogram thorax	225	2.94478	0.3	255.717	YES
Computerised tomogram thorax abnormal	334	3.08636	0.45	415.842	YES
Contusion	703	2.07896	0.95	362.8	YES
COVID-19 pneumonia	673	2.843	0.91	719.205	YES
Death	1573	2.2858	2.12	1047.26	YES
Deep vein thrombosis	639	4.99379	0.86	1687.69	YES
Disorientation	331	2.04173	0.45	161.431	YES
Dysmenorrhoea	211	2.25349	0.28	133.409	YES
Dyspnoea exertional	252	2.52309	0.34	208.403	YES
Electrocardiogram	1324	2.03857	1.79	650.336	YES
Endotracheal intubation	305	2.3673	0.41	218.229	YES
Epistaxis	348	2.27106	0.47	225.328	YES
Eye pain	458	2.09059	0.62	239.271	YES
Facial paralysis	304	2.08246	0.41	156.604	YES
Feeling cold	1178	2.89456	1.59	1308.69	YES
Feeling of body temperature change	232	2.84447	0.31	246.499	YES
Fibrin D dimer	428	4.71239	0.58	1043.52	YES
Fibrin D dimer increased	336	3.73217	0.45	579.456	YES
Gait inability	329	2.17082	0.44	189.719	YES
Head discomfort	399	2.42853	0.54	303.669	YES
Head injury	339	2.01351	0.46	158.888	YES
Headache	16780	2.21126	22.64	11413.6	YES
Heart rate	367	2.01341	0.5	172.101	YES
Heart rate decreased	161	2.02176	0.22	75.7485	YES
Heavy menstrual bleeding	534	2.60283	0.72	475.123	YES
Hot flush	482	2.37068	0.65	347.167	YES
Hyperhidrosis	3781	2.72609	5.1	3782.68	YES
Impaired work ability	777	2.09713	1.05	411.039	YES
Intensive care	467	2.085	0.63	242.212	YES
Laboratory test	1263	2.13763	1.7	706.598	YES
Loss of consciousness	1974	2.28056	2.66	1310.44	YES
Lung opacity	255	2.92224	0.34	285.832	YES
Magnetic resonance imaging	842	2.57888	1.14	736.49	YES
Magnetic resonance imaging head	291	2.96205	0.39	335.095	YES
Magnetic resonance imaging head abnormal	247	3.51625	0.33	385.752	YES
Magnetic resonance imaging head normal	170	2.5115	0.23	138.629	YES
Magnetic resonance imaging normal	171	2.2541	0.23	107.94	YES
Mechanical ventilation	174	2.59469	0.23	152.461	YES
Menstrual disorder	277	2.15628	0.37	156.698	YES
Menstruation irregular	380	2.24086	0.51	238.078	YES
Migraine	1348	2.64623	1.82	1250.31	YES
Muscle spasms	1430	2.63018	1.93	1310.1	YES
Muscle tightness	297	2.29401	0.4	196.907	YES
Myocardial infarction	236	2.40323	0.32	174.589	YES
Off label use	530	4.88805	0.72	1359.33	YES
Oxygen saturation	198	3.26477	0.27	271.801	YES
Panic attack	162	2.18003	0.22	93.7881	YES
Parosmia	164	2.27495	0.22	105.88	YES
Platelet count	205	4.98587	0.28	537.228	YES
Platelet count decreased	328	2.09303	0.44	171.457	YES
Platelet count normal	273	2.68269	0.37	257.819	YES
Poor quality product administered	656	2.04196	0.89	321.745	YES
Pulmonary embolism	698	3.90658	0.94	1297.98	YES
Pulmonary thrombosis	186	5.37917	0.25	537.687	YES
SARS-CoV-2 antibody test	264	3.11054	0.36	332.923	YES
Seizure	735	2.37719	0.99	534.339	YES
Sensitive skin	191	2.92498	0.26	213.966	YES
Sensory disturbance	252	2.49586	0.34	203.414	YES
Sleep disorder	1141	2.08034	1.54	592.34	YES
Suspected COVID-19	790	8.1105	1.07	3676.02	YES
Taste disorder	218	2.05099	0.29	107.267	YES
Therapy non-responder	318	30.1081	0.43	3944.19	YES
Thirst	211	2.32746	0.28	144.481	YES
Thrombosis	1311	6.97579	1.77	5204.48	YES
Ultrasound Doppler	344	4.27924	0.46	730.986	YES
Ultrasound Doppler abnormal	301	5.09335	0.41	813.245	YES
Ultrasound scan	725	3.11562	0.98	922.422	YES
Ultrasound scan abnormal	164	2.0551	0.22	80.8747	YES
Vaginal haemorrhage	183	2.08214	0.25	93.7425	YES
Vision blurred	1248	2.83206	1.68	1328.93	YES
Visual impairment	612	2.23236	0.83	381.036	YES
Vital signs measurement	288	5.36833	0.39	832.692	YES

## Sheet: PFIZER-BIONTECH (trimmed)
AE	Case No	PRR	Percentage of cases	Xsquared	Significance
Acute kidney injury	1588	2.91266	0.35	1023.46	YES
Acute myocardial infarction	952	2.57681	0.21	498.585	YES
Acute respiratory failure	3125	2.99391	0.69	2105.7	YES
Ageusia	2943	2.639	0.65	1614.58	YES
Anosmia	2526	3.0154	0.56	1719.06	YES
Atrial fibrillation	2362	2.18906	0.52	891.987	YES
Axillary pain	3665	2.49879	0.81	1822.48	YES
Bell\'s palsy	2036	2.6547	0.45	1127.08	YES
Blood pressure increased	3953	2.17879	0.87	1480.64	YES
Breast pain	1281	2.68155	0.28	720.53	YES
Cardiac disorder	944	2.66574	0.21	525.053	YES
Chest discomfort	9706	2.23483	2.14	3878.24	YES
Chest pain	15233	2.27381	3.36	6364.75	YES
Computerised tomogram thorax abnormal	1215	2.19052	0.27	458.389	YES
Deep vein thrombosis	1483	2.05883	0.33	483.307	YES
Dysgeusia	2777	2.23701	0.61	1101.36	YES
Dysmenorrhoea	1344	3.74358	0.3	1216.88	YES
Dyspnoea exertional	1155	2.39329	0.25	525.915	YES
Ear discomfort	1676	2.43479	0.37	790.48	YES
Echocardiogram abnormal	1136	2.06631	0.25	373.194	YES
Facial paralysis	1558	2.14354	0.34	559.701	YES
Fibrin D dimer increased	1126	2.54281	0.25	575.89	YES
Head discomfort	1926	2.46825	0.43	933.13	YES
Heart rate increased	8401	2.02099	1.85	2641.44	YES
Heart rate irregular	1259	2.22025	0.28	489.624	YES
Heavy menstrual bleeding	3098	4.07581	0.68	3094.89	YES
Hypoacusis	1008	2.24819	0.22	402.624	YES
Hypoaesthesia oral	2833	2.40866	0.63	1310.74	YES
Hypoxia	2893	2.05229	0.64	937.96	YES
Lymph node pain	3226	2.69792	0.71	1839.57	YES
Lymphadenopathy	14256	2.13109	3.15	5145.67	YES
Menstrual disorder	1857	3.83496	0.41	1730.75	YES
Menstruation irregular	2366	3.52227	0.52	1992.21	YES
Myocardial infarction	1067	2.16415	0.24	391.382	YES
Myocarditis	2078	3.55023	0.46	1766.41	YES
Palpitations	9247	2.3612	2.04	4146.54	YES
Paraesthesia oral	3829	2.4931	0.85	1896.28	YES
Pericarditis	1302	2.58439	0.29	686.226	YES
Pharyngeal swelling	2527	2.78063	0.56	1514.34	YES
Pulmonary embolism	2072	2.19947	0.46	790.475	YES
Swollen tongue	2633	2.00564	0.58	804.788	YES
Taste disorder	1271	2.62833	0.28	690.311	YES
Throat irritation	4058	2.09826	0.9	1391.74	YES
Thrombosis	2367	2.11754	0.52	827.542	YES
Tinnitus	9260	2.58045	2.04	4920.67	YES
Troponin increased	1970	3.29594	0.43	1520.27	YES
Vaccination site pain	8491	2.11069	1.87	2972.29	YES
Vaginal haemorrhage	1041	2.57664	0.23	545.298	YES

## Sheet: MODERNA (trimmed)
AE	Case No	PRR	Percentage of cases	Xsquared	Significance
Immunisation reaction	1060	2.42252	0.24	505.218	YES
Injection site pruritus	17241	3.52192	3.95	15151.6	YES
Injection site rash	9803	2.75748	2.25	5986.98	YES
Taste disorder	1125	2.227	0.26	449.583	YES
Vaccination complication	4031	3.16657	0.92	3026.82	YES
Vaccination site erythema	6187	7.99647	1.42	10932.9	YES
Vaccination site induration	1261	8.13269	0.29	2239.23	YES
Vaccination site mass	916	4.10824	0.21	946.332	YES
Vaccination site pain	10762	3.44766	2.47	9139.97	YES
Vaccination site pruritus	3923	11.7026	0.9	8314.66	YES
Vaccination site rash	2492	8.45	0.57	4526.9	YES
Vaccination site reaction	1323	7.20654	0.3	2185.94	YES
Vaccination site swelling	4788	4.43801	1.1	5388.74	YES
Vaccination site warmth	3189	6.91564	0.73	5142.3	YES

## Sheet: JANSSEN (trimmed)
AE	Case No	PRR	Percentage of cases	Xsquared	Significance
Acute kidney injury	272	2.17192	0.37	156.808	YES
Angiogram pulmonary abnormal	217	3.84941	0.29	391.889	YES
Cardiac disorder	168	2.15271	0.23	94.1203	YES
Cerebrovascular accident	608	2.94487	0.82	695.427	YES
Chills	11827	2.28842	15.96	8446.89	YES
Cold sweat	694	2.55451	0.94	593.864	YES
Computerised tomogram head abnormal	224	3.81475	0.3	398.922	YES
Computerised tomogram thorax abnormal	334	3.08636	0.45	415.842	YES
Contusion	703	2.07896	0.95	362.8	YES
Death	1573	2.2858	2.12	1047.26	YES
Deep vein thrombosis	639	4.99379	0.86	1687.69	YES
Disorientation	331	2.04173	0.45	161.431	YES
Dysmenorrhoea	211	2.25349	0.28	133.409	YES
Dyspnoea exertional	252	2.52309	0.34	208.403	YES
Epistaxis	348	2.27106	0.47	225.328	YES
Eye pain	458	2.09059	0.62	239.271	YES
Facial paralysis	304	2.08246	0.41	156.604	YES
Feeling cold	1178	2.89456	1.59	1308.69	YES
Feeling of body temperature change	232	2.84447	0.31	246.499	YES
Fibrin D dimer increased	336	3.73217	0.45	579.456	YES
Gait inability	329	2.17082	0.44	189.719	YES
Head discomfort	399	2.42853	0.54	303.669	YES
Head injury	339	2.01351	0.46	158.888	YES
Headache	16780	2.21126	22.64	11413.6	YES
Heart rate decreased	161	2.02176	0.22	75.7485	YES
Heavy menstrual bleeding	534	2.60283	0.72	475.123	YES
Hot flush	482	2.37068	0.65	347.167	YES
Hyperhidrosis	3781	2.72609	5.1	3782.68	YES
Impaired work ability	777	2.09713	1.05	411.039	YES
Loss of consciousness	1974	2.28056	2.66	1310.44	YES
Magnetic resonance imaging head abnormal	247	3.51625	0.33	385.752	YES
Mechanical ventilation	174	2.59469	0.23	152.461	YES
Menstrual disorder	277	2.15628	0.37	156.698	YES
Menstruation irregular	380	2.24086	0.51	238.078	YES
Migraine	1348	2.64623	1.82	1250.31	YES
Muscle spasms	1430	2.63018	1.93	1310.1	YES
Muscle tightness	297	2.29401	0.4	196.907	YES
Myocardial infarction	236	2.40323	0.32	174.589	YES
Panic attack	162	2.18003	0.22	93.7881	YES
Parosmia	164	2.27495	0.22	105.88	YES
Platelet count decreased	328	2.09303	0.44	171.457	YES
Pulmonary embolism	698	3.90658	0.94	1297.98	YES
Pulmonary thrombosis	186	5.37917	0.25	537.687	YES
Seizure	735	2.37719	0.99	534.339	YES
Sensitive skin	191	2.92498	0.26	213.966	YES
Sensory disturbance	252	2.49586	0.34	203.414	YES
Sleep disorder	1141	2.08034	1.54	592.34	YES
Taste disorder	218	2.05099	0.29	107.267	YES
Thirst	211	2.32746	0.28	144.481	YES
Thrombosis	1311	6.97579	1.77	5204.48	YES
Ultrasound Doppler abnormal	301	5.09335	0.41	813.245	YES
Ultrasound scan abnormal	164	2.0551	0.22	80.8747	YES
Vaginal haemorrhage	183	2.08214	0.25	93.7425	YES
Vision blurred	1248	2.83206	1.68	1328.93	YES
Visual impairment	612	2.23236	0.83	381.036	YES

## Sheet: Trimmed AE terms
Trimmed AE terms	Exclusion category
Dose administered	Administrative
Expired product administered	Administrative
Medication error	Administrative
Product administered	Administrative
Product contamination	Administrative
Product dose omission issue	Administrative
Product preparation error	Administrative
Product preparation issue	Administrative
Product temperature excursion issue	Administrative
COVID-19	Not Relevant
COVID-19 pneumonia	Not Relevant
Suspected COVID-19	Not Relevant
Vaccination failure	Not Relevant
Vaccine breakthrough infection	Not Relevant
Angiogram	Test
Antibody test	Test
Blood glucose	Test
Blood pressure measurement	Test
Blood test	Test
Body temperature	Test
Cardiac stress test	Test
Chest X-ray	Test
Computerised tomogram	Test
Coronavirus test	Test
Creatinine	Test
Diagnostic procedure	Test
Electrocardiogram	Test
Imaging procedure	Test
Laboratory test	Test
Monitoring	Test
Oxygen saturation	Test
Physical examination	Test
SARS-CoV-2 antibody test	Test
SARS-CoV-2 test	Test
SARS-CoV-2 test negative	Test
SARS-CoV-2 test positive	Test
Screening	Test
Troponin	Test
Ultrasound Doppler	Test
Ultrasound scan	Test
Vital signs measurement	Test
Weight	Test
Adverse drug reaction	Too Broad
Adverse event	Too Broad
Drug interaction	Too Broad
Therapy non-responder	Too Broad
Anticoagulant therapy	Treatment
Medical procedure	Treatment
