# Supplementary material for: Updated profiling of COVID-19 vaccine adverse events using VAERS case reports
Source: Front Pharmacol. 2026 Mar 26;17:1741967. doi: 10.3389/fphar.2026.1741967 (PMC13061691; doi:10.3389/fphar.2026.1741967)
Supplement: Supplementary file 6 [file Supplementaryfile6.xlsx]

## Sheet: Female biased
Adverse Event (AE)	Female AE cases	Female total cases	F %	Male AE cases	Male total cases	M %	F/M % Ratio Total	M/F % Ratio Total	Mapping to OAE	OAE label
Injection site pruritus	18708	647519	0.0288918	1421	320667	0.00443139	6.51981	0.153379	OAE_0000373	pruritus AE	http://purl.obolibrary.org/obo/	http://purl.obolibrary.org/obo/OAE_0000373
Vaccination site warmth	3462	647519	0.00534656	302	320667	0.000941787	5.67704	0.176148	OAE_0000326	injection-site warmth AE	http://purl.obolibrary.org/obo/	http://purl.obolibrary.org/obo/OAE_0000326
Vaccination site pruritus	4280	647519	0.00660984	388	320667	0.00120998	5.46278	0.183057	OAE_0000373	pruritus AE	http://purl.obolibrary.org/obo/	http://purl.obolibrary.org/obo/OAE_0000373
Vaccination site erythema	6714	647519	0.0103688	753	320667	0.00234823	4.41558	0.226471	OAE_0000645	erythema AE	http://purl.obolibrary.org/obo/	http://purl.obolibrary.org/obo/OAE_0000645
Paraesthesia oral	6307	647519	0.00974025	711	320667	0.00221725	4.39294	0.227638	OAE_0000360	paresthesia oral AE	http://purl.obolibrary.org/obo/	http://purl.obolibrary.org/obo/OAE_0000360
Injection site rash	10123	647519	0.0156335	1249	320667	0.00389501	4.01373	0.249145	OAE_0000325	injection-site rash AE	http://purl.obolibrary.org/obo/	http://purl.obolibrary.org/obo/OAE_0000325
Vaccination site swelling	5547	647519	0.00856654	767	320667	0.00239189	3.5815	0.279213	OAE_0004526	Injection site swelling AE	http://purl.obolibrary.org/obo/	http://purl.obolibrary.org/obo/OAE_0004526
Swollen tongue	4358	647519	0.0067303	634	320667	0.00197713	3.40408	0.293765	OAE_0009296	swollen tongue AE	http://purl.obolibrary.org/obo/	http://purl.obolibrary.org/obo/OAE_0009296
Vaccination site rash	2625	647519	0.00405394	393	320667	0.00122557	3.30779	0.302316	OAE_0000325	injection-site rash AE	http://purl.obolibrary.org/obo/	http://purl.obolibrary.org/obo/OAE_0000325
Lymph node pain	4933	647519	0.00761831	813	320667	0.00253534	3.00485	0.332796	OAE_0002058	lymph node pain AE	http://purl.obolibrary.org/obo/	http://purl.obolibrary.org/obo/OAE_0002058
Vaccination site reaction	1290	647519	0.00199222	229	320667	0.000714136	2.78969	0.358463	OAE_0000366	injection-site AE	http://purl.obolibrary.org/obo/	http://purl.obolibrary.org/obo/OAE_0000366
Hypoaesthesia oral	4414	647519	0.00681679	791	320667	0.00246673	2.76349	0.361862	OAE_0000947	hypoesthesia oral AE	http://purl.obolibrary.org/obo/	http://purl.obolibrary.org/obo/OAE_0000947
Axillary pain	5505	647519	0.00850168	1014	320667	0.00316216	2.68857	0.371945	OAE_0000649	axillary pain AE	http://purl.obolibrary.org/obo/	http://purl.obolibrary.org/obo/OAE_0000649
Pharyngeal swelling	4104	647519	0.00633804	765	320667	0.00238565	2.65673	0.376402	OAE_0005790	pharyngeal swelling AE	http://purl.obolibrary.org/obo/	http://purl.obolibrary.org/obo/OAE_0005790
Aphonia	669	647519	0.00103317	129	320667	0.000402286	2.56826	0.389369	OAE_0002080	aphonia AE	http://purl.obolibrary.org/obo/	http://purl.obolibrary.org/obo/OAE_0002080
Migraine	8997	647519	0.0138946	1745	320667	0.00544178	2.55331	0.391648	OAE_0000479	migraine AE	http://purl.obolibrary.org/obo/	http://purl.obolibrary.org/obo/OAE_0000479
Throat irritation	6457	647519	0.00997191	1286	320667	0.00401039	2.48652	0.402169	OAE_0001926	throat irritation AE	http://purl.obolibrary.org/obo/	http://purl.obolibrary.org/obo/OAE_0001926
Hot flush	3479	647519	0.00537282	765	320667	0.00238565	2.25214	0.444023	OAE_0000050	hot flushes AE	http://purl.obolibrary.org/obo/	http://purl.obolibrary.org/obo/OAE_0000050
Lymphadenopathy	20586	647519	0.0317921	4550	320667	0.0141892	2.24059	0.446311	OAE_0001147	lymphadenopathy AE	http://purl.obolibrary.org/obo/	http://purl.obolibrary.org/obo/OAE_0001147
Dysgeusia	4171	647519	0.00644151	966	320667	0.00301247	2.13828	0.467665	OAE_0000308	dysgeusia AE	http://purl.obolibrary.org/obo/	http://purl.obolibrary.org/obo/OAE_0000308
Contusion	3838	647519	0.00592724	908	320667	0.0028316	2.09325	0.477726	OAE_0000019	contusion AE	http://purl.obolibrary.org/obo/	http://purl.obolibrary.org/obo/OAE_0000019

## Sheet: Male biased
Adverse Event (AE)	Female AE cases	Female total cases	F %	Male AE cases	Male total cases	M %	F/M % Ratio Total	M/F % Ratio Total	Mapping to OAE	OAE label
Myocarditis	889	647519	0.00137293	2328	320667	0.00725987	0.189113	5.28785	OAE_0001201	myocarditis AE	http://purl.obolibrary.org/obo/	http://purl.obolibrary.org/obo/OAE_0001201
Troponin increased	1156	647519	0.00178528	2321	320667	0.00723804	0.246652	4.0543	OAE_0001473	troponin level increased AE	http://purl.obolibrary.org/obo/	http://purl.obolibrary.org/obo/OAE_0001473
Acute myocardial infarction	792	647519	0.00122313	1203	320667	0.00375156	0.326033	3.06718	OAE_0002343	acute myocardial infarction AE	http://purl.obolibrary.org/obo/	http://purl.obolibrary.org/obo/OAE_0002343
Death	5834	647519	0.00900977	8194	320667	0.025553	0.352592	2.83614	OAE_0000632	death AE	http://purl.obolibrary.org/obo/	http://purl.obolibrary.org/obo/OAE_0000632
Pericarditis	940	647519	0.0014517	1317	320667	0.00410706	0.353463	2.82915	OAE_0000341	pericarditis AE	http://purl.obolibrary.org/obo/	http://purl.obolibrary.org/obo/OAE_0000341
Mechanical ventilation	491	647519	0.000758279	669	320667	0.00208628	0.36346	2.75133	OAE_0001525	mechanical ventilation	http://purl.obolibrary.org/obo/	http://purl.obolibrary.org/obo/OAE_0001525
Myocardial infarction	875	647519	0.00135131	1185	320667	0.00369542	0.365672	2.73469	OAE_0000038	myocardial infarction AE	http://purl.obolibrary.org/obo/	http://purl.obolibrary.org/obo/OAE_0000038
Acute kidney injury	1370	647519	0.00211577	1790	320667	0.00558212	0.379026	2.63834	OAE_0001365	acute kidney injury AE	http://purl.obolibrary.org/obo/	http://purl.obolibrary.org/obo/OAE_0001365
Blood creatinine increased	938	647519	0.00144861	1216	320667	0.0037921	0.382007	2.61775	OAE_0000729	blood creatinine level increased AE	http://purl.obolibrary.org/obo/	http://purl.obolibrary.org/obo/OAE_0000729
Sepsis	1130	647519	0.00174512	1304	320667	0.00406652	0.429144	2.33022	OAE_0000618	sepsis AE	http://purl.obolibrary.org/obo/	http://purl.obolibrary.org/obo/OAE_0000618
Acute respiratory failure	2923	647519	0.00451415	3298	320667	0.0102848	0.438914	2.27835	OAE_0000261	acute respiratory failure AE	http://purl.obolibrary.org/obo/	http://purl.obolibrary.org/obo/OAE_0000261
Obstructive sleep apnoea syndrome	324	647519	0.000500371	360	320667	0.00112266	0.445702	2.24365	OAE_0008793	sleep apnoea syndrome AE	http://purl.obolibrary.org/obo/	http://purl.obolibrary.org/obo/OAE_0008793
Atrial fibrillation	2395	647519	0.00369873	2651	320667	0.00826714	0.447402	2.23513	OAE_0000659	atrial fibrillation AE	http://purl.obolibrary.org/obo/	http://purl.obolibrary.org/obo/OAE_0000659
Hypoxia	2850	647519	0.00440141	3151	320667	0.00982639	0.447918	2.23255	OAE_0000617	hypoxia AE	http://purl.obolibrary.org/obo/	http://purl.obolibrary.org/obo/OAE_0000617
Angiogram pulmonary abnormal	732	647519	0.00113047	795	320667	0.00247921	0.45598	2.19308	OAE_0000832	computerized tomography result abnormal AE	http://purl.obolibrary.org/obo/	http://purl.obolibrary.org/obo/OAE_0000832
Echocardiogram abnormal	1081	647519	0.00166945	1171	320667	0.00365176	0.457162	2.18741	OAE_0001572	echocardiogram result abnormal AE	http://purl.obolibrary.org/obo/	http://purl.obolibrary.org/obo/OAE_0001572
Respiratory failure	1244	647519	0.00192118	1315	320667	0.00410083	0.468486	2.13454	OAE_0008661	respiratory failure AE	http://purl.obolibrary.org/obo/	http://purl.obolibrary.org/obo/OAE_0008661
Deep vein thrombosis	1708	647519	0.00263776	1753	320667	0.00546673	0.482512	2.07249	OAE_0000861	deep vein thrombosis AE	http://purl.obolibrary.org/obo/	http://purl.obolibrary.org/obo/OAE_0000861
Electrocardiogram abnormal	2048	647519	0.00316284	2065	320667	0.0064397	0.491147	2.03605	OAE_0000909	electrocardiogram result abnormal AE	http://purl.obolibrary.org/obo/	http://purl.obolibrary.org/obo/OAE_0000909
Computerised tomogram thorax abnormal	1357	647519	0.00209569	1363	320667	0.00425051	0.493044	2.02822	OAE_0000832	computerized tomography result abnormal AE	http://purl.obolibrary.org/obo/	http://purl.obolibrary.org/obo/OAE_0000832
Ultrasound Doppler abnormal	792	647519	0.00122313	788	320667	0.00245738	0.497738	2.00909	OAE_0004272	ultrasound scan abnormal AE	http://purl.obolibrary.org/obo/	http://purl.obolibrary.org/obo/OAE_0004272
