# Supplementary material for: Updated profiling of COVID-19 vaccine adverse events using VAERS case reports
Source: Front Pharmacol. 2026 Mar 26;17:1741967. doi: 10.3389/fphar.2026.1741967 (PMC13061691; doi:10.3389/fphar.2026.1741967)
Supplement: Supplementary file 7 [file Supplementaryfile7.xlsx]

## Sheet: Sheet1
VAE	Young-age	Mid-age	Old-age	NotClear	Note
Acute kidney injury			✓
Acute myocardial infarction			✓
Acute respiratory failure			✓
Angiogram pulmonary abnormal			✓
Aphonia				✓
Atrial fibrillation			✓
Axillary pain		✓
Blood creatinine increased			✓
Computerised tomogram thorax abnormal			✓
Contusion				✓
Deep vein thrombosis			✓
Dysgeusia		✓
Echocardiogram abnormal				✓
Electrocardiogram abnormal				✓
Hot flush		✓
Hypoaesthesia oral		✓
Hypoxia			✓
Injection site pruritus		✓
Injection site rash		✓
Lymph node pain		✓
Lymphadenopathy		✓
Mechanical ventilation			✓
Migraine		✓
Myocardial infarction				✓
Obstructive sleep apnoea syndrome			✓
Paraesthesia oral		✓
Pericarditis		✓
Pharyngeal swelling		✓
Respiratory failure			✓
Sepsis			✓
Swollen tongue		✓
Throat irritation		✓
Troponin increased				✓
Ultrasound Doppler abnormal			✓
Vaccination site erythema	✓
Vaccination site pruritus	✓
Vaccination site rash	✓
Vaccination site reaction	✓
Vaccination site swelling	✓
Vaccination site warmth	✓
