# Supplementary material for: Updated profiling of COVID-19 vaccine adverse events using VAERS case reports
Source: Front Pharmacol. 2026 Mar 26;17:1741967. doi: 10.3389/fphar.2026.1741967 (PMC13061691; doi:10.3389/fphar.2026.1741967)
Supplement: Supplementary file 8 [file Supplementaryfile4.xlsx]

## Sheet: 4way_Mono&Bi VennDiagram
		Pfizer monovalent					Pfizer bivalent					Moderna monovalent					Moderna bivalent
Subset	Detail	Case No	PRR	Percentage of cases	Xsquared	Significance	Case No	PRR	Percentage of cases	Xsquared	Significance	Case No	PRR	Percentage of cases	Xsquared	Significance	Case No	PRR	Percentage of cases	Xsquared	Significance
Pfizer Bivalent_Moderna Monovalent_Moderna Bivalent	Immunisation reaction						79	2.54785	0.34	70.4964	YES	1060	2.42252	0.24	505.218	YES	144	6.50175	0.83	626.953	YES
Pfizer Monovalent_Pfizer Bivalent_Moderna Bivalent	Acute myocardial infarction	952	2.57681	0.21	498.585	YES	159	6.36867	0.67	660.443	YES						48	2.47579	0.28	39.8561	YES
Pfizer Monovalent_Pfizer Bivalent_Moderna Bivalent	Acute respiratory failure	3125	2.99391	0.69	2105.7	YES	475	6.26284	2.01	1944.71	YES						167	2.84885	0.96	193.942	YES
Pfizer Monovalent_Pfizer Bivalent_Moderna Bivalent	Anosmia	2526	3.0154	0.56	1719.06	YES	131	2.03586	0.56	66.4337	YES						104	2.18932	0.6	64.8297	YES
Pfizer Monovalent_Pfizer Bivalent_Moderna Bivalent	Atrial fibrillation	2362	2.18906	0.52	891.987	YES	225	3.18722	0.95	323.191	YES						145	2.7569	0.83	156.955	YES
Pfizer Monovalent_Pfizer Bivalent_Moderna Bivalent	Computerised tomogram thorax abnormal	1215	2.19052	0.27	458.389	YES	110	3.02422	0.47	141.673	YES						73	2.6978	0.42	74.502	YES
Pfizer Monovalent_Pfizer Bivalent_Moderna Bivalent	Echocardiogram abnormal	1136	2.06631	0.25	373.194	YES	118	3.36653	0.5	186.089	YES						72	2.75083	0.41	76.591	YES
Pfizer Monovalent_Pfizer Bivalent_Moderna Bivalent	Throat irritation	4058	2.09826	0.9	1391.74	YES	291	2.31483	1.23	210.847	YES						208	2.23431	1.2	138.41	YES
Pfizer Bivalent_Moderna Bivalent	Angiogram pulmonary abnormal						70	3.6194	0.3	124.335	YES						38	2.61977	0.22	35.5823	YES
Pfizer Bivalent_Moderna Bivalent	Brain fog						71	10.7398	0.3	542.043	YES						60	12.0998	0.35	538.021	YES
Pfizer Bivalent_Moderna Bivalent	Bronchitis						76	2.52607	0.32	66.4441	YES						72	3.25367	0.41	106.961	YES
Pfizer Bivalent_Moderna Bivalent	Chronic obstructive pulmonary disease						83	4.29734	0.35	195.929	YES						49	3.37812	0.28	77.2346	YES
Pfizer Bivalent_Moderna Bivalent	Computerised tomogram abdomen abnormal						80	4.13923	0.34	177.913	YES						45	3.09829	0.26	60.1262	YES
Pfizer Bivalent_Moderna Bivalent	Cough						2006	3.1165	8.51	2849.25	YES						1519	3.18282	8.75	2268.57	YES
Pfizer Bivalent_Moderna Bivalent	Electrocardiogram abnormal						177	2.66069	0.75	176.235	YES						126	2.55419	0.73	115.136	YES
Pfizer Bivalent_Moderna Bivalent	Nasal congestion						384	2.88871	1.63	457.881	YES						303	3.08002	1.74	413.854	YES
Pfizer Bivalent_Moderna Bivalent	Nasopharyngitis						400	3.89474	1.7	820.154	YES						350	4.61222	2.02	949.324	YES
Pfizer Bivalent_Moderna Bivalent	Oropharyngeal pain						1120	3.69968	4.75	2131.11	YES						873	3.8864	5.03	1826.15	YES
Pfizer Bivalent_Moderna Bivalent	Paranasal sinus discomfort						69	4.01131	0.29	145.497	YES						64	5.04824	0.37	194.507	YES
Pfizer Bivalent_Moderna Bivalent	Paranasal sinus hypersecretion						55	14.2382	0.23	560.329	YES						36	11.9318	0.21	314.017	YES
Pfizer Bivalent_Moderna Bivalent	Productive cough						223	4.39646	0.95	551.572	YES						141	3.70823	0.81	267.342	YES
Pfizer Bivalent_Moderna Bivalent	Respiratory symptom						57	6.16727	0.24	223.781	YES						39	5.60546	0.22	135.774	YES
Pfizer Bivalent_Moderna Bivalent	Respiratory tract congestion						893	7.51997	3.79	4618.9	YES						686	7.69381	3.95	3736.62	YES
Pfizer Bivalent_Moderna Bivalent	Rhinorrhoea						728	3.7446	3.09	1406.04	YES						586	4.06664	3.37	1312.88	YES
Pfizer Bivalent_Moderna Bivalent	Secretion discharge						74	5.19921	0.31	231.307	YES						63	5.96861	0.36	242.001	YES
Pfizer Bivalent_Moderna Bivalent	Sinus congestion						126	4.35496	0.53	305.438	YES						94	4.3623	0.54	230.941	YES
Pfizer Bivalent_Moderna Bivalent	Sinus disorder						72	5.02664	0.31	214.359	YES						44	4.08025	0.25	95.5803	YES
Pfizer Bivalent_Moderna Bivalent	Sinusitis						148	3.47669	0.63	247.926	YES						115	3.64264	0.66	210.909	YES
Pfizer Bivalent_Moderna Bivalent	Sneezing						204	3.83282	0.87	405.123	YES						176	4.47308	1.01	452.93	YES
Pfizer Bivalent_Moderna Bivalent	Upper-airway cough syndrome						101	6.98802	0.43	469.963	YES						85	7.89624	0.49	470.016	YES
Pfizer Bivalent_Moderna Bivalent	Urine analysis abnormal						74	3.09249	0.31	98.8102	YES						47	2.63648	0.27	45.0219	YES
Pfizer Monovalent_Moderna Bivalent	Ageusia	2943	2.639	0.65	1614.58	YES											119	2.00239	0.69	57.8073	YES
Pfizer Monovalent_Moderna Bivalent	Dyspnoea exertional	1155	2.39329	0.25	525.915	YES											51	2.07368	0.29	26.7884	YES
Moderna Bivalent	Exercise tolerance decreased																37	3.4011	0.21	58.4651	YES
Moderna Bivalent	Mechanical urticaria																45	4.8542	0.26	128.006	YES
Pfizer Monovalent_Moderna Monovalent	Taste disorder	1271	2.62833	0.28	690.311	YES						1125	2.227	0.26	449.583	YES
Pfizer Monovalent_Moderna Monovalent	Vaccination site pain	8491	2.11069	1.87	2972.29	YES						10762	3.44766	2.47	9139.97	YES
Moderna Monovalent	Injection site pruritus											17241	3.52192	3.95	15151.6	YES
Moderna Monovalent	Injection site rash											9803	2.75748	2.25	5986.98	YES
Moderna Monovalent	Vaccination complication											4031	3.16657	0.92	3026.82	YES
Moderna Monovalent	Vaccination site erythema											6187	7.99647	1.42	10932.9	YES
Moderna Monovalent	Vaccination site induration											1261	8.13269	0.29	2239.23	YES
Moderna Monovalent	Vaccination site mass											916	4.10824	0.21	946.332	YES
Moderna Monovalent	Vaccination site pruritus											3923	11.7026	0.9	8314.66	YES
Moderna Monovalent	Vaccination site rash											2492	8.45	0.57	4526.9	YES
Moderna Monovalent	Vaccination site reaction											1323	7.20654	0.3	2185.94	YES
Moderna Monovalent	Vaccination site swelling											4788	4.43801	1.1	5388.74	YES
Moderna Monovalent	Vaccination site warmth											3189	6.91564	0.73	5142.3	YES
Pfizer Monovalent_Pfizer Bivalent	Acute kidney injury	1588	2.91266	0.35	1023.46	YES	115	2.82088	0.49	128.855	YES
Pfizer Monovalent_Pfizer Bivalent	Deep vein thrombosis	1483	2.05883	0.33	483.307	YES	106	2.28036	0.45	72.9059	YES
Pfizer Monovalent_Pfizer Bivalent	Hypoxia	2893	2.05229	0.64	937.96	YES	343	3.84995	1.45	689.182	YES
Pfizer Monovalent_Pfizer Bivalent	Troponin increased	1970	3.29594	0.43	1520.27	YES	104	2.16899	0.44	62.7143	YES
Pfizer Bivalent	Angina pectoris						61	2.69985	0.26	61.4849	YES
Pfizer Bivalent	Aphonia						49	3.81059	0.21	94.1557	YES
Pfizer Bivalent	Blood creatinine increased						85	2.40636	0.36	66.4771	YES
Pfizer Bivalent	Cerebrovascular accident						148	2.11984	0.63	84.3644	YES
Pfizer Bivalent	Chronic respiratory failure						76	12.718	0.32	694.467	YES
Pfizer Bivalent	Computerised tomogram head abnormal						66	3.26592	0.28	97.4412	YES
Pfizer Bivalent	Hypophagia						73	2.75114	0.31	76.951	YES
Pfizer Bivalent	Hypotension						268	2.20579	1.14	171.451	YES
Pfizer Bivalent	Ischaemic stroke						63	6.65772	0.27	273.702	YES
Pfizer Bivalent	Magnetic resonance imaging head abnormal						81	3.39237	0.34	128.726	YES
Pfizer Bivalent	Neuropathy peripheral						91	2.20969	0.39	57.5029	YES
Pfizer Bivalent	Obstructive sleep apnoea syndrome						110	14.707	0.47	1169.05	YES
Pfizer Bivalent	Pleural effusion						63	2.62426	0.27	59.7329	YES
Pfizer Bivalent	Respiratory failure						195	5.06507	0.83	594.155	YES
Pfizer Bivalent	Sepsis						126	2.61579	0.53	120.307	YES
Pfizer Bivalent	Transient ischaemic attack						90	5.27988	0.38	288.411	YES
Pfizer Bivalent	Ultrasound Doppler abnormal						51	2.37012	0.22	37.8901	YES
Pfizer Monovalent	Axillary pain	3665	2.49879	0.81	1822.48	YES
Pfizer Monovalent	Bell\'s palsy	2036	2.6547	0.45	1127.08	YES
Pfizer Monovalent	Blood pressure increased	3953	2.17879	0.87	1480.64	YES
Pfizer Monovalent	Breast pain	1281	2.68155	0.28	720.53	YES
Pfizer Monovalent	Cardiac disorder	944	2.66574	0.21	525.053	YES
Pfizer Monovalent	Chest discomfort	9706	2.23483	2.14	3878.24	YES
Pfizer Monovalent	Chest pain	15233	2.27381	3.36	6364.75	YES
Pfizer Monovalent	Dysgeusia	2777	2.23701	0.61	1101.36	YES
Pfizer Monovalent	Dysmenorrhoea	1344	3.74358	0.3	1216.88	YES
Pfizer Monovalent	Ear discomfort	1676	2.43479	0.37	790.48	YES
Pfizer Monovalent	Facial paralysis	1558	2.14354	0.34	559.701	YES
Pfizer Monovalent	Fibrin D dimer increased	1126	2.54281	0.25	575.89	YES
Pfizer Monovalent	Head discomfort	1926	2.46825	0.43	933.13	YES
Pfizer Monovalent	Heart rate increased	8401	2.02099	1.85	2641.44	YES
Pfizer Monovalent	Heart rate irregular	1259	2.22025	0.28	489.624	YES
Pfizer Monovalent	Heavy menstrual bleeding	3098	4.07581	0.68	3094.89	YES
Pfizer Monovalent	Hypoacusis	1008	2.24819	0.22	402.624	YES
Pfizer Monovalent	Hypoaesthesia oral	2833	2.40866	0.63	1310.74	YES
Pfizer Monovalent	Lymph node pain	3226	2.69792	0.71	1839.57	YES
Pfizer Monovalent	Lymphadenopathy	14256	2.13109	3.15	5145.67	YES
Pfizer Monovalent	Menstrual disorder	1857	3.83496	0.41	1730.75	YES
Pfizer Monovalent	Menstruation irregular	2366	3.52227	0.52	1992.21	YES
Pfizer Monovalent	Myocardial infarction	1067	2.16415	0.24	391.382	YES
Pfizer Monovalent	Myocarditis	2078	3.55023	0.46	1766.41	YES
Pfizer Monovalent	Palpitations	9247	2.3612	2.04	4146.54	YES
Pfizer Monovalent	Paraesthesia oral	3829	2.4931	0.85	1896.28	YES
Pfizer Monovalent	Pericarditis	1302	2.58439	0.29	686.226	YES
Pfizer Monovalent	Pharyngeal swelling	2527	2.78063	0.56	1514.34	YES
Pfizer Monovalent	Pulmonary embolism	2072	2.19947	0.46	790.475	YES
Pfizer Monovalent	Swollen tongue	2633	2.00564	0.58	804.788	YES
Pfizer Monovalent	Thrombosis	2367	2.11754	0.52	827.542	YES
Pfizer Monovalent	Tinnitus	9260	2.58045	2.04	4920.67	YES
Pfizer Monovalent	Vaginal haemorrhage	1041	2.57664	0.23	545.298	YES
