# Supplementary material for: Updated profiling of COVID-19 vaccine adverse events using VAERS case reports
Source: Front Pharmacol. 2026 Mar 26;17:1741967. doi: 10.3389/fphar.2026.1741967 (PMC13061691; doi:10.3389/fphar.2026.1741967)
Supplement: Supplementary file 9 [file Supplementaryfile3.xlsx]

## Sheet: (A) 2020-2021 Trimmed
		Pfizer					Moderna					Janssen
Subset	Detail	Case No	PRR	Percentage of cases	Xsquared	Significance	Case No	PRR	Percentage of cases	Xsquared	Significance	Case No	PRR	Percentage of cases	Xsquared	Significance
Shared	Ageusia	2381	3.26016	0.74	1942.76	YES	1866	2.08013	0.57	653.717	YES	439	2.1326	0.69	240.401	YES
Shared	Taste disorder	1001	2.97853	0.31	712.572	YES	940	2.59905	0.29	526.544	YES	197	2.17347	0.31	112.613	YES
Moderna_Janssen	Chills						44223	2.01695	13.44	15572.2	YES	11387	2.30588	17.86	8298.43	YES
Moderna_Janssen	Fatigue						47860	2.00019	14.54	16619.5	YES	10913	2.0061	17.12	5537.38	YES
Moderna_Janssen	Impaired work ability						2714	2.08959	0.82	963.379	YES	656	2.20374	1.03	392.736	YES
Pfizer_Janssen	Acute kidney injury	744	3.94752	0.23	771.156	YES						137	2.36417	0.21	96.1559	YES
Pfizer_Janssen	Acute respiratory failure	840	3.67623	0.26	800.076	YES						204	3.10506	0.32	253.388	YES
Pfizer_Janssen	Anosmia	2007	3.91733	0.62	2068.3	YES						344	2.17562	0.54	198.208	YES
Pfizer_Janssen	Cerebrovascular accident	1391	2.11414	0.43	510.824	YES						439	2.94456	0.69	496.492	YES
Pfizer_Janssen	Computerised tomogram thorax abnormal	674	2.54779	0.21	367.033	YES						237	3.79707	0.37	414.225	YES
Pfizer_Janssen	Deep vein thrombosis	943	2.15171	0.29	360.596	YES						524	5.85483	0.82	1663.81	YES
Pfizer_Janssen	Dysmenorrhoea	1090	4.25264	0.34	1228.41	YES						173	2.08486	0.27	88.2708	YES
Pfizer_Janssen	Facial paralysis	1333	2.60902	0.41	760.398	YES						274	2.10203	0.43	143.721	YES
Pfizer_Janssen	Fibrin D dimer increased	725	2.75239	0.22	453.364	YES						268	4.24413	0.42	554.614	YES
Pfizer_Janssen	Gait inability	1011	2.10385	0.31	366.401	YES						263	2.36315	0.41	185.745	YES
Pfizer_Janssen	Head discomfort	1531	2.83288	0.47	1007.43	YES						362	2.58374	0.57	313.644	YES
Pfizer_Janssen	Heavy menstrual bleeding	2508	4.76839	0.78	3181.07	YES						444	2.48618	0.7	353.953	YES
Pfizer_Janssen	Hot flush	1792	2.15988	0.55	693.271	YES						462	2.38259	0.72	334.12	YES
Pfizer_Janssen	Menstrual disorder	1436	4.18108	0.44	1590.33	YES						231	2.09796	0.36	120.321	YES
Pfizer_Janssen	Menstruation irregular	1875	4.0526	0.58	2007.96	YES						316	2.17338	0.5	181.456	YES
Pfizer_Janssen	Migraine	4132	2.03912	1.28	1395.79	YES						1239	2.70886	1.94	1196.48	YES
Pfizer_Janssen	Muscle tightness	1050	2.00499	0.32	336.939	YES						272	2.27444	0.43	175.129	YES
Pfizer_Janssen	Myocardial infarction	740	2.35294	0.23	344.553	YES						162	2.10747	0.25	85.0687	YES
Pfizer_Janssen	Panic attack	672	2.63935	0.21	390.404	YES						139	2.13197	0.22	75.1468	YES
Pfizer_Janssen	Parosmia	704	3.19206	0.22	555.085	YES						138	2.25375	0.22	86.1832	YES
Pfizer_Janssen	Pulmonary embolism	1339	2.30453	0.41	598.148	YES						584	4.57139	0.92	1348.44	YES
Pfizer_Janssen	Seizure	2373	2.10056	0.73	860.073	YES						650	2.49985	1.02	525.95	YES
Pfizer_Janssen	Thrombosis	1737	2.37837	0.54	829.743	YES						1004	6.66092	1.58	3711.5	YES
Janssen	Angiogram pulmonary abnormal											167	5.74115	0.26	514.577	YES
Janssen	Cold sweat											659	2.50113	1.03	533.894	YES
Janssen	Computerised tomogram head abnormal											180	4.99113	0.28	464.891	YES
Janssen	Contusion											644	2.03384	1.01	310.339	YES
Janssen	Death											919	2.02417	1.44	438.269	YES
Janssen	Disorientation											308	2.07924	0.48	156.949	YES
Janssen	Dyspnoea exertional											173	2.87024	0.27	184.892	YES
Janssen	Epistaxis											309	2.17433	0.48	177.605	YES
Janssen	Eye pain											425	2.1104	0.67	226.2	YES
Janssen	Feeling abnormal											2474	2.10795	3.88	1339.19	YES
Janssen	Feeling cold											1125	2.97002	1.76	1301.32	YES
Janssen	Feeling of body temperature change											217	2.87064	0.34	232.479	YES
Janssen	Head injury											310	2.06792	0.49	155.598	YES
Janssen	Headache											15890	2.23802	24.93	11186.7	YES
Janssen	Heart rate decreased											144	2.01814	0.23	66.8395	YES
Janssen	Hyperhidrosis											3612	2.71209	5.67	3552.46	YES
Janssen	Hypoxia											291	2.12046	0.46	156.386	YES
Janssen	Loss of consciousness											1831	2.2568	2.87	1176.58	YES
Janssen	Magnetic resonance imaging head abnormal											207	4.73429	0.32	498.669	YES
Janssen	Muscle spasms											1298	2.61691	2.04	1166.74	YES
Janssen	Night sweats											314	2.03578	0.49	150.813	YES
Janssen	Pulmonary thrombosis											139	5.76318	0.22	429.599	YES
Janssen	Sensitive skin											179	3.27444	0.28	244.222	YES
Janssen	Sensory disturbance											224	2.59675	0.35	195.444	YES
Janssen	Sinus congestion											133	2.10927	0.21	69.7995	YES
Janssen	Sleep disorder											1061	2.23182	1.66	658.744	YES
Janssen	Thirst											200	2.3259	0.31	135.618	YES
Janssen	Ultrasound Doppler abnormal											243	5.59264	0.38	727.03	YES
Janssen	Ultrasound scan abnormal											153	2.11989	0.24	81.5719	YES
Janssen	Unresponsive to stimuli											632	2.01891	0.99	298.152	YES
Janssen	Vision blurred											1136	2.80588	1.78	1176.98	YES
Janssen	Visual impairment											519	2.26309	0.81	331.72	YES
Pfizer_Moderna	Atrial fibrillation	1251	2.50133	0.39	659.476	YES	1145	2.11001	0.35	414.494	YES
Pfizer_Moderna	Bell\'s palsy	1728	3.35603	0.53	1465.76	YES	1384	2.2077	0.42	557.483	YES
Pfizer_Moderna	Pharyngeal swelling	2313	3.49136	0.72	2070.27	YES	1810	2.19622	0.55	721.314	YES
Pfizer_Moderna	Vaccination site pain	6436	2.23129	1.99	2707.12	YES	9006	4.08349	2.74	9699.82	YES
Moderna	Injection site pruritus						16757	4.23366	5.09	18952.5	YES
Moderna	Injection site rash						9455	3.18469	2.87	7459.47	YES
Moderna	Limb discomfort						2380	2.17431	0.72	928.098	YES
Moderna	Peripheral swelling						10143	2.257	3.08	4364.3	YES
Moderna	Rash pruritic						5336	2.07717	1.62	1876.28	YES
Moderna	Vaccination complication						3481	3.0514	1.06	2556.42	YES
Moderna	Vaccination site erythema						5670	11.3149	1.72	12497	YES
Moderna	Vaccination site induration						1205	10.4749	0.37	2554.17	YES
Moderna	Vaccination site mass						838	5.07869	0.25	1107.85	YES
Moderna	Vaccination site pruritus						3716	15.6955	1.13	9221.87	YES
Moderna	Vaccination site rash						2350	10.8294	0.71	5064.7	YES
Moderna	Vaccination site reaction						1160	8.68073	0.35	2238.13	YES
Moderna	Vaccination site swelling						4312	5.54274	1.31	6177.97	YES
Moderna	Vaccination site warmth						3011	8.62308	0.92	5803.17	YES
Pfizer	Anxiety	4279	2.21466	1.32	1762.76	YES
Pfizer	Axillary pain	3002	2.6782	0.93	1800.82	YES
Pfizer	Blood pressure increased	3327	2.49494	1.03	1753.15	YES
Pfizer	Breast pain	1017	2.95379	0.31	714.64	YES
Pfizer	Chest discomfort	8180	2.593	2.53	4671.86	YES
Pfizer	Chest pain	11968	2.51981	3.7	6522.94	YES
Pfizer	Deafness	809	2.03292	0.25	268.795	YES
Pfizer	Dysgeusia	2390	2.52477	0.74	1285.95	YES
Pfizer	Ear discomfort	1362	2.999	0.42	980.909	YES
Pfizer	Echocardiogram abnormal	682	2.25608	0.21	290.116	YES
Pfizer	Electrocardiogram abnormal	1394	2.21722	0.43	572.168	YES
Pfizer	Flushing	4879	2.31876	1.51	2224.57	YES
Pfizer	Heart rate increased	6946	2.27406	2.15	3049.09	YES
Pfizer	Heart rate irregular	943	2.63461	0.29	546.801	YES
Pfizer	Hypoacusis	781	2.4991	0.24	410.265	YES
Pfizer	Hypoaesthesia oral	2604	2.79356	0.81	1677.91	YES
Pfizer	Intermenstrual bleeding	780	5.29477	0.24	1084.4	YES
Pfizer	Lymph node pain	2702	3.02392	0.84	1976.12	YES
Pfizer	Lymphadenopathy	11810	2.28863	3.65	5302.34	YES
Pfizer	Myocarditis	1542	4.09078	0.48	1667.65	YES
Pfizer	Nervousness	1212	2.04695	0.38	410.577	YES
Pfizer	Oropharyngeal discomfort	781	3.40533	0.24	673.892	YES
Pfizer	Oropharyngeal pain	6060	2.07239	1.88	2140.43	YES
Pfizer	Oxygen saturation decreased	942	2.10046	0.29	339.949	YES
Pfizer	Palpitations	7385	2.66576	2.29	4426.58	YES
Pfizer	Paraesthesia oral	3627	2.94427	1.12	2549.29	YES
Pfizer	Pericarditis	975	2.92588	0.3	674.85	YES
Pfizer	Respiratory tract congestion	1916	2.33167	0.59	878.731	YES
Pfizer	Swollen tongue	2421	2.37851	0.75	1158.38	YES
Pfizer	Throat irritation	3323	2.5713	1.03	1853.36	YES
Pfizer	Throat tightness	3708	2.27825	1.15	1624.47	YES
Pfizer	Tinnitus	6933	2.92309	2.15	4843.31	YES
Pfizer	Troponin increased	1411	4.32264	0.44	1619.12	YES
Pfizer	Vaginal haemorrhage	870	2.95285	0.27	610.707	YES
Pfizer	Vertigo	3859	2.12928	1.19	1449.84	YES

## Sheet: (B) 2020-2024 Trimmed
		Pfizer					Moderna					Janssen
Subset	Detail	Case No	PRR	Percentage of cases	Xsquared	Significance	Case No	PRR	Percentage of cases	Xsquared	Significance	Case No	PRR	Percentage of cases	Xsquared	Significance
Shared	Taste disorder	1271	2.62833	0.28	690.311	YES	1125	2.227	0.26	449.583	YES	218	2.05099	0.29	107.267	YES
Pfizer_Janssen	Acute kidney injury	1588	2.91266	0.35	1023.46	YES						272	2.17192	0.37	156.808	YES
Pfizer_Janssen	Cardiac disorder	944	2.66574	0.21	525.053	YES						168	2.15271	0.23	94.1203	YES
Pfizer_Janssen	Computerised tomogram thorax abnormal	1215	2.19052	0.27	458.389	YES						334	3.08636	0.45	415.842	YES
Pfizer_Janssen	Deep vein thrombosis	1483	2.05883	0.33	483.307	YES						639	4.99379	0.86	1687.69	YES
Pfizer_Janssen	Dysmenorrhoea	1344	3.74358	0.3	1216.88	YES						211	2.25349	0.28	133.409	YES
Pfizer_Janssen	Dyspnoea exertional	1155	2.39329	0.25	525.915	YES						252	2.52309	0.34	208.403	YES
Pfizer_Janssen	Facial paralysis	1558	2.14354	0.34	559.701	YES						304	2.08246	0.41	156.604	YES
Pfizer_Janssen	Fibrin D dimer increased	1126	2.54281	0.25	575.89	YES						336	3.73217	0.45	579.456	YES
Pfizer_Janssen	Head discomfort	1926	2.46825	0.43	933.13	YES						399	2.42853	0.54	303.669	YES
Pfizer_Janssen	Heavy menstrual bleeding	3098	4.07581	0.68	3094.89	YES						534	2.60283	0.72	475.123	YES
Pfizer_Janssen	Menstrual disorder	1857	3.83496	0.41	1730.75	YES						277	2.15628	0.37	156.698	YES
Pfizer_Janssen	Menstruation irregular	2366	3.52227	0.52	1992.21	YES						380	2.24086	0.51	238.078	YES
Pfizer_Janssen	Myocardial infarction	1067	2.16415	0.24	391.382	YES						236	2.40323	0.32	174.589	YES
Pfizer_Janssen	Pulmonary embolism	2072	2.19947	0.46	790.475	YES						698	3.90658	0.94	1297.98	YES
Pfizer_Janssen	Thrombosis	2367	2.11754	0.52	827.542	YES						1311	6.97579	1.77	5204.48	YES
Pfizer_Janssen	Vaginal haemorrhage	1041	2.57664	0.23	545.298	YES						183	2.08214	0.25	93.7425	YES
Janssen	Angiogram pulmonary abnormal											217	3.84941	0.29	391.889	YES
Janssen	Cerebrovascular accident											608	2.94487	0.82	695.427	YES
Janssen	Chills											11827	2.28842	15.96	8446.89	YES
Janssen	Cold sweat											694	2.55451	0.94	593.864	YES
Janssen	Computerised tomogram head abnormal											224	3.81475	0.3	398.922	YES
Janssen	Contusion											703	2.07896	0.95	362.8	YES
Janssen	Death											1573	2.2858	2.12	1047.26	YES
Janssen	Disorientation											331	2.04173	0.45	161.431	YES
Janssen	Epistaxis											348	2.27106	0.47	225.328	YES
Janssen	Eye pain											458	2.09059	0.62	239.271	YES
Janssen	Feeling cold											1178	2.89456	1.59	1308.69	YES
Janssen	Feeling of body temperature change											232	2.84447	0.31	246.499	YES
Janssen	Gait inability											329	2.17082	0.44	189.719	YES
Janssen	Head injury											339	2.01351	0.46	158.888	YES
Janssen	Headache											16780	2.21126	22.64	11413.6	YES
Janssen	Heart rate decreased											161	2.02176	0.22	75.7485	YES
Janssen	Hot flush											482	2.37068	0.65	347.167	YES
Janssen	Hyperhidrosis											3781	2.72609	5.1	3782.68	YES
Janssen	Impaired work ability											777	2.09713	1.05	411.039	YES
Janssen	Loss of consciousness											1974	2.28056	2.66	1310.44	YES
Janssen	Magnetic resonance imaging head abnormal											247	3.51625	0.33	385.752	YES
Janssen	Mechanical ventilation											174	2.59469	0.23	152.461	YES
Janssen	Migraine											1348	2.64623	1.82	1250.31	YES
Janssen	Muscle spasms											1430	2.63018	1.93	1310.1	YES
Janssen	Muscle tightness											297	2.29401	0.4	196.907	YES
Janssen	Panic attack											162	2.18003	0.22	93.7881	YES
Janssen	Parosmia											164	2.27495	0.22	105.88	YES
Janssen	Platelet count decreased											328	2.09303	0.44	171.457	YES
Janssen	Pulmonary thrombosis											186	5.37917	0.25	537.687	YES
Janssen	Seizure											735	2.37719	0.99	534.339	YES
Janssen	Sensitive skin											191	2.92498	0.26	213.966	YES
Janssen	Sensory disturbance											252	2.49586	0.34	203.414	YES
Janssen	Sleep disorder											1141	2.08034	1.54	592.34	YES
Janssen	Thirst											211	2.32746	0.28	144.481	YES
Janssen	Ultrasound Doppler abnormal											301	5.09335	0.41	813.245	YES
Janssen	Ultrasound scan abnormal											164	2.0551	0.22	80.8747	YES
Janssen	Vision blurred											1248	2.83206	1.68	1328.93	YES
Janssen	Visual impairment											612	2.23236	0.83	381.036	YES
Pfizer_Moderna	Vaccination site pain	8491	2.11069	1.87	2972.29	YES	10762	3.44766	2.47	9139.97	YES
Moderna	Immunisation reaction						1060	2.42252	0.24	505.218	YES
Moderna	Injection site pruritus						17241	3.52192	3.95	15151.6	YES
Moderna	Injection site rash						9803	2.75748	2.25	5986.98	YES
Moderna	Vaccination complication						4031	3.16657	0.92	3026.82	YES
Moderna	Vaccination site erythema						6187	7.99647	1.42	10932.9	YES
Moderna	Vaccination site induration						1261	8.13269	0.29	2239.23	YES
Moderna	Vaccination site mass						916	4.10824	0.21	946.332	YES
Moderna	Vaccination site pruritus						3923	11.7026	0.9	8314.66	YES
Moderna	Vaccination site rash						2492	8.45	0.57	4526.9	YES
Moderna	Vaccination site reaction						1323	7.20654	0.3	2185.94	YES
Moderna	Vaccination site swelling						4788	4.43801	1.1	5388.74	YES
Moderna	Vaccination site warmth						3189	6.91564	0.73	5142.3	YES
Pfizer	Acute myocardial infarction	952	2.57681	0.21	498.585	YES
Pfizer	Acute respiratory failure	3125	2.99391	0.69	2105.7	YES
Pfizer	Ageusia	2943	2.639	0.65	1614.58	YES
Pfizer	Anosmia	2526	3.0154	0.56	1719.06	YES
Pfizer	Atrial fibrillation	2362	2.18906	0.52	891.987	YES
Pfizer	Axillary pain	3665	2.49879	0.81	1822.48	YES
Pfizer	Bell\'s palsy	2036	2.6547	0.45	1127.08	YES
Pfizer	Blood pressure increased	3953	2.17879	0.87	1480.64	YES
Pfizer	Breast pain	1281	2.68155	0.28	720.53	YES
Pfizer	Chest discomfort	9706	2.23483	2.14	3878.24	YES
Pfizer	Chest pain	15233	2.27381	3.36	6364.75	YES
Pfizer	Dysgeusia	2777	2.23701	0.61	1101.36	YES
Pfizer	Ear discomfort	1676	2.43479	0.37	790.48	YES
Pfizer	Echocardiogram abnormal	1136	2.06631	0.25	373.194	YES
Pfizer	Heart rate increased	8401	2.02099	1.85	2641.44	YES
Pfizer	Heart rate irregular	1259	2.22025	0.28	489.624	YES
Pfizer	Hypoacusis	1008	2.24819	0.22	402.624	YES
Pfizer	Hypoaesthesia oral	2833	2.40866	0.63	1310.74	YES
Pfizer	Hypoxia	2893	2.05229	0.64	937.96	YES
Pfizer	Lymph node pain	3226	2.69792	0.71	1839.57	YES
Pfizer	Lymphadenopathy	14256	2.13109	3.15	5145.67	YES
Pfizer	Myocarditis	2078	3.55023	0.46	1766.41	YES
Pfizer	Palpitations	9247	2.3612	2.04	4146.54	YES
Pfizer	Paraesthesia oral	3829	2.4931	0.85	1896.28	YES
Pfizer	Pericarditis	1302	2.58439	0.29	686.226	YES
Pfizer	Pharyngeal swelling	2527	2.78063	0.56	1514.34	YES
Pfizer	Swollen tongue	2633	2.00564	0.58	804.788	YES
Pfizer	Throat irritation	4058	2.09826	0.9	1391.74	YES
Pfizer	Tinnitus	9260	2.58045	2.04	4920.67	YES
Pfizer	Troponin increased	1970	3.29594	0.43	1520.27	YES
